# Supplementary material for: MT1-MMP Cooperates with TGF-β Receptor-Mediated Signaling to Trigger SNAIL and Induce Epithelial-to-Mesenchymal-like Transition in U87 Glioblastoma Cells
Source: Int J Mol Sci. 2021 Nov 30;22(23):13006. doi: 10.3390/ijms222313006 (PMC8657819; doi:10.3390/ijms222313006)
Supplement: Supplementary file 1 [file ijms-22-13006-s001.zip]

Archive with 3 entries (3 files):
- ijms-1449984-supplementary/Supplementary_table1_DEG_ConA.xlsx
- ijms-1449984-supplementary/Supplementary_table2_DEG_TGF.xlsx
- ijms-1449984-supplementary/ijms-1449984-supplementary.pdf
