# Supplementary material for: MT1-MMP Cooperates with TGF-β Receptor-Mediated Signaling to Trigger SNAIL and Induce Epithelial-to-Mesenchymal-like Transition in U87 Glioblastoma Cells
Source: Int J Mol Sci. 2021 Nov 30;22(23):13006. doi: 10.3390/ijms222313006 (PMC8657819; doi:10.3390/ijms222313006)
Supplement: Supplementary file 1 [file ijms-22-13006-s001.zip › ijms-1449984-supplementary/Supplementary_table1_DEG_ConA.xlsx]

## Sheet: Feuille 1 - Differentially expr
Differentially expressed genes in ConA-treated cells versus control
Regulation	Ensembl ID	log2 Fold Change	Adj.Pval	Symbol	Chr	Type
Up	ENSG00000188290	6.83068935769269	2.97e-13	HES4	1p36.33	protein_coding
Up	ENSG00000187775	5.10816733127934	7.79e-07	DNAH17	17q25.3	protein_coding
Up	ENSG00000015592	4.62638820526958	1.84e-06	STMN4	8p21.2	protein_coding
Up	ENSG00000080573	4.62344880694669	1.99e-63	COL5A3	19p13.2	protein_coding
Up	ENSG00000128422	4.24703672520141	4.39e-06	KRT17	17q21.2	protein_coding
Up	ENSG00000172572	3.92798984250107	5.54e-05	PDE3A	12p12.2	protein_coding
Up	ENSG00000171951	3.6663649719406	3.02e-87	SCG2	2q36.1	protein_coding
Up	ENSG00000171368	3.58372639896789	3.96e-10	FREP1	5p15.33	protein_coding
Up	ENSG00000171368	3.58372639896789	3.96e-10	TPPP	5p15.33	protein_coding
Up	ENSG00000124216	3.53872493249249	3.43e-15	SNAI1	20q13.13	protein_coding
Up	ENSG00000187498	3.40908602829067	3.93e-04	COL4A1	13q34	protein_coding
Up	ENSG00000125144	3.37799084593528	3.18e-18	MT1G	16q13	protein_coding
Up	ENSG00000114315	3.32799768983158	2.40e-79	HES1	3q29	protein_coding
Up	ENSG00000122787	3.21967728185661	6.74e-08	AKR1D1	7q33	protein_coding
Up	ENSG00000169508	3.13135910386666	7.66e-14	GPR183	13q32.3	protein_coding
Up	ENSG00000169508	3.13135910386666	7.66e-14	EBI2	13q32.3	protein_coding
Up	ENSG00000227230	3.00089513720393	5.32e-04		1q43	lncRNA
Up	ENSG00000131386	2.97823671673912	4.78e-10	GALNT15	3p25.1	protein_coding
Up	ENSG00000138316	2.97491878478473	8.72e-21	ADAMTS14	10q22.1	protein_coding
Up	ENSG00000100100	2.94537870899921	1.33e-19	MGC17330	22q12.2	protein_coding
Up	ENSG00000100100	2.94537870899921	1.33e-19	PIK3IP1	22q12.2	protein_coding
Up	ENSG00000074181	2.92368305670254	1.81e-55	NOTCH3	19p13.12	protein_coding
Up	ENSG00000029534	2.90337641555965	1.42e-45	ANK1	8p11.21	protein_coding
Up	ENSG00000004799	2.88312586676186	6.10e-31	PDK4	7q21.3	protein_coding
Up	ENSG00000170454	2.87515931172733	2.26e-40	KRT75	12q13.13	protein_coding
Up	ENSG00000153404	2.79692119499101	3.81e-32	PLEKHG4B	5p15.33	protein_coding
Up	ENSG00000137090	2.79216295578681	3.21e-09	DMRT1	9p24.3	protein_coding
Up	ENSG00000135116	2.71396909755737	9.93e-06	HRK	12q24.22	protein_coding
Up	ENSG00000180044	2.70929361698176	1.33e-04	C3orf80	3q25.33	protein_coding
Up	ENSG00000184788	2.65729320671785	1.88e-03	SATL1	Xq21.1	protein_coding
Up	ENSG00000147614	2.62834159448657	2.28e-102	ATP6V0D2	8q21.3	protein_coding
Up	ENSG00000164185	2.60839383554378	9.20e-16	ZNF474	5q23.2	protein_coding
Up	ENSG00000278902	2.52174597323155	9.92e-05		18q22.3	TEC
Up	ENSG00000125848	2.47582101158507	6.31e-07	FLRT3	20p12.1	protein_coding
Up	ENSG00000167191	2.47547480074109	4.02e-18	GPRC5B	16p12.3	protein_coding
Up	ENSG00000145423	2.4524390745202	2.53e-15	SFRP2	4q31.3	protein_coding
Up	ENSG00000134343	2.42926333919401	3.47e-04	ANO3	11p14.3	protein_coding
Up	ENSG00000166793	2.37217181414741	1.11e-04	YPEL4	11q12.1	protein_coding
Up	ENSG00000198092	2.3544683968863	9.76e-09	TMPRSS11F	4q13.2	protein_coding
Up	ENSG00000187479	2.34322138384222	1.24e-32	C11orf96	11p11.2	protein_coding
Up	ENSG00000119138	2.33383246135195	3.45e-103	KLF9	9q21.12	protein_coding
Up	ENSG00000047936	2.33112377748484	2.91e-11	ROS1	6q22.1	protein_coding
Up	ENSG00000214866	2.32870312402572	3.42e-27	DCDC2C	2p25.3	protein_coding
Up	ENSG00000138670	2.29361546406976	4.86e-05	RASGEF1B	4q21.22	protein_coding
Up	ENSG00000243244	2.25755794104224	1.90e-04	STON1	2p16.3	protein_coding
Up	ENSG00000146374	2.25143426342621	1.40e-47	RSPO3	6q22.33	protein_coding
Up	ENSG00000143878	2.22245386295879	2.86e-85	RHOB	2p24.1	protein_coding
Up	ENSG00000181350	2.17055094820507	3.91e-04	LRRC75A	17p11.2	protein_coding
Up	ENSG00000161850	2.13933651122628	5.75e-04	KRT82	12q13.13	protein_coding
Up	ENSG00000248968	2.13780836327184	2.22e-03		5p15.2	lncRNA
Up	ENSG00000226935	2.13555201562828	5.33e-03	LINC00161	21q21.3	lncRNA
Up	ENSG00000041515	2.1354910413478	3.73e-05	MYO16	13q33.3	protein_coding
Up	ENSG00000235385	2.12050777064321	2.50e-26	LINC02154	Xp22.2	lncRNA
Up	ENSG00000150907	2.11932135956665	2.63e-05	FOXO1	13q14.11	protein_coding
Up	ENSG00000172201	2.1126457075329	5.12e-16	ID4	6p22.3	protein_coding
Up	ENSG00000116990	2.09624997260722	7.94e-05	MYCL	1p34.2	protein_coding
Up	ENSG00000122641	2.093583256137	8.07e-36	INHBA	7p14.1	protein_coding
Up	ENSG00000102575	2.07035487335236	2.95e-20	ACP5	19p13.2	protein_coding
Up	ENSG00000077522	2.05918631489863	8.79e-03	ACTN2	1q43	protein_coding
Up	ENSG00000101096	2.05846694457084	2.68e-46	NFATC2	20q13.2	protein_coding
Up	ENSG00000133874	2.03953071258971	8.64e-09	RNF122	8p12	protein_coding
Up	ENSG00000229851	2.03739433090247	2.12e-02	ARSD-AS1	Xp22.33	lncRNA
Up	ENSG00000159261	2.02923984098282	6.90e-23	CLDN14	21q22.13	protein_coding
Up	ENSG00000172548	2.00184124599806	4.62e-15	NIPAL4	5q33.3	protein_coding
Up	ENSG00000174332	1.99700190877519	2.86e-06	GLIS1	1p32.3	protein_coding
Up	ENSG00000120129	1.99549385038423	1.93e-104	DUSP1	5q35.1	protein_coding
Up	ENSG00000198732	1.97672871392012	9.39e-89	SMOC1	14q24.2	protein_coding
Up	ENSG00000175946	1.96210246123982	9.98e-07	KLHL38	8q24.13	protein_coding
Up	ENSG00000162461	1.95945058063057	9.35e-03	SLC25A34	1p36.21	protein_coding
Up	ENSG00000256083	1.95067031680503	2.54e-02		12q14.3	lncRNA
Up	ENSG00000255921	1.91779629867081	5.59e-17		12p12.1	lncRNA
Up	ENSG00000118515	1.90067757116889	2.28e-102	SGK1	6q23.2	protein_coding
Up	ENSG00000178573	1.89233389380737	1.26e-26	MAF	16q23.2	protein_coding
Up	ENSG00000276916	1.88639363688358	1.10e-02		13q34	lncRNA
Up	ENSG00000120833	1.87372986981921	1.71e-04	SOCS2	12q22	protein_coding
Up	ENSG00000101144	1.86710127989289	5.69e-03	BMP7	20q13.31	protein_coding
Up	ENSG00000165633	1.84570723390844	1.88e-55	VSTM4	10q11.23	protein_coding
Up	ENSG00000150594	1.81982000783369	2.07e-03	ADRA2A	10q25.2	protein_coding
Up	ENSG00000095739	1.80919796653095	8.61e-10	BAMBI	10p12.1	protein_coding
Up	ENSG00000128510	1.80344841595159	1.78e-31	CPA4	7q32.2	protein_coding
Up	ENSG00000169439	1.80105203461084	5.40e-37	SDC2	8q22.1	protein_coding
Up	ENSG00000183718	1.80075806823983	7.99e-70	TRIM52	5q35.3	protein_coding
Up	ENSG00000069667	1.78805000735227	1.12e-45	RORA	15q22.2	protein_coding
Up	ENSG00000074527	1.77305654016051	1.02e-22	NTN4	12q22	protein_coding
Up	ENSG00000253891	1.76083833250511	9.68e-03		8p21.2	lncRNA
Up	ENSG00000175155	1.75760770584316	5.13e-22	YPEL2	17q22	protein_coding
Up	ENSG00000119508	1.75145802152647	6.17e-16	NR4A3	9q31.1	protein_coding
Up	ENSG00000166741	1.74553132676047	7.45e-27	NNMT	11q23.2	protein_coding
Up	ENSG00000141449	1.73944669540578	4.21e-15	GREB1L	18q11.1	protein_coding
Up	ENSG00000241104	1.73627486145358	7.55e-03	CEACAMP10	19q13.31	transcribed_processed_pseudogene
Up	ENSG00000229116	1.7361059302301	2.49e-03		10q11.21	lncRNA
Up	ENSG00000152049	1.73493145808848	9.86e-13	KCNE4	2q36.1	protein_coding
Up	ENSG00000177757	1.72860031740371	2.81e-12	FAM87B	1p36.33	lncRNA
Up	ENSG00000164266	1.72515254647208	3.12e-13	SPINK1	5q32	protein_coding
Up	ENSG00000100027	1.71492095350866	6.36e-03	YPEL1	22q11.22	protein_coding
Up	ENSG00000123358	1.69644958295006	1.34e-06	NR4A1	12q13.13	protein_coding
Up	ENSG00000185950	1.68964671542118	1.82e-71	IRS2	13q34	protein_coding
Up	ENSG00000114796	1.68675473638538	1.08e-46	KLHL24	3q27.1	protein_coding
Up	ENSG00000232679	1.68040916920541	1.40e-08	LINC01705	1q41	lncRNA
Up	ENSG00000147174	1.67465168678157	2.63e-14	GCNA	Xq13.1	protein_coding
Up	ENSG00000157554	1.67055399826691	6.48e-03	ERG	21q22.2	protein_coding
Up	ENSG00000166046	1.6634887127505	8.92e-16	TCP11L2	12q23.3	protein_coding
Up	ENSG00000165694	1.64699955314576	6.91e-03	FRMD7	Xq26.2	protein_coding
Up	ENSG00000232310	1.63944296814717	5.96e-03		6q23.2	lncRNA
Up	ENSG00000013588	1.63390089418096	9.52e-87	GPRC5A	12p13.1	protein_coding
Up	ENSG00000197872	1.62846290496738	1.29e-21	CYRIA	2p24.2	protein_coding
Up	ENSG00000165434	1.62806497377212	1.02e-11	PGM2L1	11q13.4	protein_coding
Up	ENSG00000261101	1.60777510012346	3.49e-02		Xq22.1	lncRNA
Up	ENSG00000135525	1.59746492406734	3.61e-06	MAP7	6q23.3	protein_coding
Up	ENSG00000162772	1.59016996718284	4.36e-58	ATF3	1q32.3	protein_coding
Up	ENSG00000172183	1.58666068579972	1.33e-03	ISG20	15q26.1	protein_coding
Up	ENSG00000163293	1.57569924435217	3.56e-03	NIPAL1	4p12	protein_coding
Up	ENSG00000205927	1.56872760180851	6.21e-06	OLIG2	21q22.11	protein_coding
Up	ENSG00000155792	1.56732911240145	3.10e-03	DEPTOR	8q24.12	protein_coding
Up	ENSG00000136842	1.55957009779565	1.57e-11	TMOD1	9q22.33	protein_coding
Up	ENSG00000143507	1.55731429877864	1.25e-54	DUSP10	1q41	protein_coding
Up	ENSG00000134986	1.55000324501925	4.27e-25	NREP	5q22.1	protein_coding
Up	ENSG00000187398	1.54299996138472	4.12e-02	LUZP2	11p14.3	protein_coding
Up	ENSG00000004399	1.54283412309844	4.46e-05	PLXND1	3q22.1	protein_coding
Up	ENSG00000205364	1.53838626294762	5.16e-09	MT1M	16q13	protein_coding
Up	ENSG00000112182	1.53690756058409	8.33e-03	BACH2	6q15	protein_coding
Up	ENSG00000145526	1.536066351437	2.47e-02	CDH18	5p14.3	protein_coding
Up	ENSG00000153234	1.53461687576948	2.32e-10	NR4A2	2q24.1	protein_coding
Up	ENSG00000253227	1.53380912650434	1.11e-33		8q24.13	lncRNA
Up	ENSG00000090238	1.53373907032163	2.05e-16	YPEL3	16p11.2	protein_coding
Up	ENSG00000124225	1.52503997115194	2.40e-30	TMEPAI	20q13.31	protein_coding
Up	ENSG00000124225	1.52503997115194	2.40e-30	PMEPA1	20q13.31	protein_coding
Up	ENSG00000164056	1.52341630353724	4.02e-05	SPRY1	4q28.1	protein_coding
Up	ENSG00000185565	1.51181108590601	2.65e-24	LSAMP	3q13.31	protein_coding
Up	ENSG00000099889	1.50638837511854	9.90e-03	ARVCF	22q11.21	protein_coding
Up	ENSG00000204128	1.50537685768521	2.26e-02	C2orf72	2q37.1	protein_coding
Up	ENSG00000184545	1.50282466757989	7.50e-10	DUSP8	11p15.5	protein_coding
Up	ENSG00000166676	1.49000187963579	5.61e-04	TVP23A	16p13.13	protein_coding
Up	ENSG00000138696	1.48306474364021	1.47e-27	BMPR1B	4q22.3	protein_coding
Up	ENSG00000215006	1.4666898585048	1.26e-03	CHCHD2P2	5q13.2	processed_pseudogene
Up	ENSG00000173110	1.44783488135227	6.49e-04	HSPA6	1q23.3	protein_coding
Up	ENSG00000203446	1.44584118577683	1.57e-11	SUGCT-AS1	7p14.1	lncRNA
Up	ENSG00000146278	1.44142996382169	4.88e-29	PNRC1	6q15	protein_coding
Up	ENSG00000163590	1.4283888625641	1.01e-08	PPM1L	3q25.33	protein_coding
Up	ENSG00000003137	1.42681435696892	8.73e-15	CYP26B1	2p13.2	protein_coding
Up	ENSG00000232023	1.42384464404329	9.20e-20	LINC01807	2q36.3	lncRNA
Up	ENSG00000249884	1.41443536927938	1.91e-02	RNF103-CHMP3	2p11.2	protein_coding
Up	ENSG00000170345	1.41308918389946	8.65e-12	FOS	14q24.3	protein_coding
Up	ENSG00000117461	1.41229498853132	4.62e-22	PIK3R3	1p34.1	protein_coding
Up	ENSG00000033327	1.41148400221848	7.06e-15	GAB2	11q14.1	protein_coding
Up	ENSG00000258791	1.40399049893265	4.85e-15	LINC00520	14q22.3	lncRNA
Up	ENSG00000182752	1.40112415137934	9.70e-53	PAPPA	9q33.1	protein_coding
Up	ENSG00000146678	1.39702063214441	1.37e-22	IGFBP1	7p12.3	protein_coding
Up	ENSG00000278709	1.39421276877658	3.14e-02	NKILA	20q13.31	lncRNA
Up	ENSG00000171017	1.38857196957382	3.78e-52	LRRC8E	19p13.2	protein_coding
Up	ENSG00000072422	1.38416690657415	4.10e-16	RHOBTB1	10q21.2	protein_coding
Up	ENSG00000146859	1.37942008491589	1.42e-05	TMEM140	7q33	protein_coding
Up	ENSG00000117472	1.37403645236284	6.76e-04	TSPAN1	1p34.1	protein_coding
Up	ENSG00000162892	1.37197290556157	5.29e-27	IL24	1q32.1	protein_coding
Up	ENSG00000153531	1.37082083322887	3.55e-30	ADPRHL1	13q34	protein_coding
Up	ENSG00000187026	1.37044473384482	3.01e-03	KRTAP21-2	21q22.11	protein_coding
Up	ENSG00000107731	1.36373588773652	2.41e-05	UNC5B	10q22.1	protein_coding
Up	ENSG00000141384	1.36077216052638	2.69e-12	TAF4B	18q11.2	protein_coding
Up	ENSG00000249379	1.35713215803253	5.01e-04		6p12.1	lncRNA
Up	ENSG00000272841	1.34785843802104	1.87e-08	MAP3K4-AS1	6q26	lncRNA
Up	ENSG00000134259	1.34657973447952	4.40e-08	NGF	1p13.2	protein_coding
Up	ENSG00000132205	1.34651607701409	3.49e-23	EMILIN2	18p11.32	protein_coding
Up	ENSG00000243137	1.34382036512986	7.96e-07	PSG4	19q13.31	protein_coding
Up	ENSG00000164300	1.34244031089759	6.10e-41	SERINC5	5q14.1	protein_coding
Up	ENSG00000135821	1.33628432953578	5.81e-42	GLUL	1q25.3	protein_coding
Up	ENSG00000135821	1.33628432953578	5.81e-42	PIG59	1q25.3	protein_coding
Up	ENSG00000081189	1.33528290445351	4.28e-09	MEF2C	5q14.3	protein_coding
Up	ENSG00000204634	1.33437703318541	5.14e-19	TBC1D8	2q11.2	protein_coding
Up	ENSG00000006459	1.33158425251712	1.15e-25	KDM7A	7q34	protein_coding
Up	ENSG00000130766	1.3240899888994	3.81e-32	SESN2	1p35.3	protein_coding
Up	ENSG00000164393	1.32319679065249	3.08e-02	ADGRF2	6p12.3	protein_coding
Up	ENSG00000178764	1.30039086561991	1.31e-15	ZHX2	8q24.13	protein_coding
Up	ENSG00000164749	1.29173597026077	7.43e-04	HNF4G	8q21.13	protein_coding
Up	ENSG00000164749	1.29173597026077	7.43e-04	NR2A2	8q21.13	protein_coding
Up	ENSG00000178860	1.28336714671312	1.58e-22	MSC	8q13.3	protein_coding
Up	ENSG00000197696	1.27927204138905	2.69e-18	NMB	15q25.2	protein_coding
Up	ENSG00000134532	1.27903752339813	9.37e-09	SOX5	12p12.1	protein_coding
Up	ENSG00000235782	1.27730154325078	2.70e-03		1p31.1	lncRNA
Up	ENSG00000141404	1.27645045560618	8.92e-03	GNAL	18p11.21	protein_coding
Up	ENSG00000111335	1.27167359692586	1.23e-03	OAS2	12q24.13	protein_coding
Up	ENSG00000141068	1.27095553243981	5.02e-04	KSR1	17q11.2	protein_coding
Up	ENSG00000131480	1.27063083720446	1.36e-03	AOC2	17q21.31	protein_coding
Up	ENSG00000122254	1.25922469040712	1.62e-09	HS3ST2	16p12.2	protein_coding
Up	ENSG00000276644	1.2590357946272	4.37e-03	DACH1	13q21.33	protein_coding
Up	ENSG00000144560	1.25776212808308	6.83e-52	VGLL4	3p25.2	protein_coding
Up	ENSG00000184347	1.25759682538731	5.48e-18	SLIT3	5q35.1	protein_coding
Up	ENSG00000119699	1.25633681102534	6.09e-06	TGFB3	14q24.3	protein_coding
Up	ENSG00000145708	1.24555968652389	5.46e-04	CRHBP	5q13.3	protein_coding
Up	ENSG00000141753	1.24480409829957	1.38e-12	IGFBP4	17q21.2	protein_coding
Up	ENSG00000115602	1.24409498981651	2.12e-02	IL1RL1	2q12.1	protein_coding
Up	ENSG00000285584	1.24330893923242	6.98e-03		14q32.2	lncRNA
Up	ENSG00000140297	1.24096219463214	6.39e-09	GCNT3	15q22.2	protein_coding
Up	ENSG00000186472	1.23194009926504	2.38e-14	PCLO	7q21.11	protein_coding
Up	ENSG00000185437	1.22613409769928	4.10e-03	SH3BGR	21q22.2	protein_coding
Up	ENSG00000273802	1.22447576159083	6.20e-03	H2BC8	6p22.2	protein_coding
Up	ENSG00000273802	1.22447576159083	6.20e-03	HIST1H2BC	6p22.2	protein_coding
Up	ENSG00000273802	1.22447576159083	6.20e-03	H2BC4	6p22.2	protein_coding
Up	ENSG00000168734	1.22334072714212	4.05e-32	PKIG	20q13.12	protein_coding
Up	ENSG00000113721	1.22091312645509	9.07e-16	PDGFRB	5q32	protein_coding
Up	ENSG00000135253	1.21742364955119	8.15e-07	KCP	7q32.1	protein_coding
Up	ENSG00000134594	1.21645248678248	2.23e-02	RAB33A	Xq26.1	protein_coding
Up	ENSG00000184459	1.21212608538689	9.43e-04	BPIFC	22q12.3	protein_coding
Up	ENSG00000127329	1.21113528612915	7.88e-03	PTPRB	12q15	protein_coding
Up	ENSG00000154736	1.21023409141439	1.55e-49	ADAMTS5	21q21.3	protein_coding
Up	ENSG00000103888	1.204860395685	2.95e-32	CEMIP	15q25.1	protein_coding
Up	ENSG00000105877	1.20421566996599	1.78e-13	DNAH11	7p15.3	protein_coding
Up	ENSG00000165030	1.19930378094293	1.24e-22	NFIL3	9q22.31	protein_coding
Up	ENSG00000205189	1.19254984125634	1.38e-10	ZBTB10	8q21.13	protein_coding
Up	ENSG00000100505	1.18833509578114	1.64e-11	TRIM9	14q22.1	protein_coding
Up	ENSG00000116652	1.18527715233075	3.09e-03	DLEU2L	1p31.3	lncRNA
Up	ENSG00000101670	1.18257638701908	3.64e-03	LIPG	18q21.1	protein_coding
Up	ENSG00000189337	1.17918569394318	3.18e-02	KAZN	1p36.21	protein_coding
Up	ENSG00000172399	1.17854927357168	8.20e-03	MYOZ2	4q26	protein_coding
Up	ENSG00000235448	1.17650595016076	2.38e-02	LURAP1L-AS1	9p23	lncRNA
Up	ENSG00000174705	1.17436623146534	9.59e-29	SH3PXD2B	5q35.1	protein_coding
Up	ENSG00000187634	1.17404961004719	4.67e-03	SAMD11	1p36.33	protein_coding
Up	ENSG00000204161	1.16856864462421	1.76e-16	TMEM273	10q11.23	protein_coding
Up	ENSG00000119686	1.16558056330302	5.89e-06	FLVCR2	14q24.3	protein_coding
Up	ENSG00000136689	1.16557135604954	2.83e-25	IL1RN	2q14.1	protein_coding
Up	ENSG00000242948	1.16397166651215	1.80e-03	EPS15P1	7p12.3	transcribed_processed_pseudogene
Up	ENSG00000232873	1.15994392294977	3.98e-02	RPL23AP93	3q29	processed_pseudogene
Up	ENSG00000152409	1.15961653116391	4.13e-26	JMY	5q14.1	protein_coding
Up	ENSG00000153815	1.15858962735293	7.04e-31	CMIP	16q23.2	protein_coding
Up	ENSG00000164463	1.15739302347609	1.39e-21	CREBRF	5q35.1	protein_coding
Up	ENSG00000151692	1.14542166212311	1.10e-25	RNF144A	2p25.1	protein_coding
Up	ENSG00000108179	1.14452963999508	5.98e-54	PPIF	10q22.3	protein_coding
Up	ENSG00000139112	1.14393058655754	3.46e-32	GABARAPL1	12p13.2	protein_coding
Up	ENSG00000198517	1.13629802602678	3.82e-27	MAFK	7p22.3	protein_coding
Up	ENSG00000117707	1.13029315910604	4.27e-02	PROX1	1q32.3	protein_coding
Up	ENSG00000166949	1.12804083963256	2.66e-21	SMAD3	15q22.33	protein_coding
Up	ENSG00000150593	1.12441532245074	6.64e-19	PDCD4	10q25.2	protein_coding
Up	ENSG00000156804	1.11861259720135	1.20e-31	FBXO32	8q24.13	protein_coding
Up	ENSG00000238024	1.11477284380772	2.03e-02	DDX39BP2	6p22.1	unprocessed_pseudogene
Up	ENSG00000101460	1.11428076140525	8.01e-07	MAP1LC3A	20q11.22	protein_coding
Up	ENSG00000126947	1.11055363964322	6.98e-29	ARMCX1	Xq22.1	protein_coding
Up	ENSG00000232415	1.11024995779941	1.42e-02	ELN-AS1	7q11.23	lncRNA
Up	ENSG00000258183	1.11012081772485	3.49e-23	LINC02392	12q21.33	lncRNA
Up	ENSG00000152463	1.10468055761869	4.02e-02	OLAH	10p13	protein_coding
Up	ENSG00000160712	1.1041255735826	6.91e-16	IL6R	1q21.3	protein_coding
Up	ENSG00000008083	1.10411429304718	8.22e-33	JARID2	6p22.3	protein_coding
Up	ENSG00000108799	1.10202521845572	9.56e-18	EZH1	17q21.2	protein_coding
Up	ENSG00000130176	1.09549144975879	4.24e-02	HEL-S-14	19p13.2	protein_coding
Up	ENSG00000130176	1.09549144975879	4.24e-02	CNN1	19p13.2	protein_coding
Up	ENSG00000243978	1.09223930753171	1.38e-05	RTL9	Xq23	protein_coding
Up	ENSG00000176046	1.09077249228177	4.67e-10	P8	16p11.2	protein_coding
Up	ENSG00000176046	1.09077249228177	4.67e-10	NUPR1	16p11.2	protein_coding
Up	ENSG00000126368	1.09069795248715	1.71e-32	NR1D1	17q21.1	protein_coding
Up	ENSG00000116761	1.09066194036856	6.69e-16	CTH	1p31.1	protein_coding
Up	ENSG00000167106	1.08892894419592	9.37e-34	FAM102A	9q34.11	protein_coding
Up	ENSG00000101384	1.08559314029794	8.50e-16	JAG1	20p12.2	protein_coding
Up	ENSG00000133134	1.08320913031521	3.90e-10	BEX2	Xq22.2	protein_coding
Up	ENSG00000221869	1.08216531268256	5.00e-03	CEBPD	8q11.21	protein_coding
Up	ENSG00000230417	1.08182472035234	8.08e-03	LINC00595	10q22.3	lncRNA
Up	ENSG00000230417	1.08182472035234	8.08e-03	LINC00856	10q22.3	lncRNA
Up	ENSG00000228794	1.07996222614826	4.43e-22	LINC01128	1p36.33	lncRNA
Up	ENSG00000286215	1.0790814084912	4.86e-02		6q22.33	transcribed_processed_pseudogene
Up	ENSG00000267787	1.07802049765939	3.93e-02		18q21.31	lncRNA
Up	ENSG00000184602	1.07791670132056	2.01e-09	SNN	16p13.13	protein_coding
Up	ENSG00000162576	1.07776525784751	4.56e-02	MXRA8	1p36.33	protein_coding
Up	ENSG00000095752	1.07763724015976	6.85e-26	IL11	19q13.42	protein_coding
Up	ENSG00000133106	1.07522220591979	1.02e-02	EPSTI1	13q14.11	protein_coding
Up	ENSG00000197959	1.07470938004092	4.40e-04	DNM3	1q24.3	protein_coding
Up	ENSG00000146592	1.07191966351463	3.60e-17	CREB5	7p15.1	protein_coding
Up	ENSG00000078804	1.06224995018896	2.58e-33	TP53INP2	20q11.22	protein_coding
Up	ENSG00000271425	1.06200540813511	4.70e-02	NBPF10	1q21.1	protein_coding
Up	ENSG00000177169	1.06109964172866	2.08e-21	ULK1	12q24.33	protein_coding
Up	ENSG00000143322	1.06107976985545	2.22e-22	ABL2	1q25.2	protein_coding
Up	ENSG00000102409	1.06040795403806	2.12e-13	BEX4	Xq22.1	protein_coding
Up	ENSG00000189184	1.06035517088751	2.41e-08	PCDH18	4q28.3	protein_coding
Up	ENSG00000132824	1.05951094738657	8.14e-50	SERINC3	20q13.12	protein_coding
Up	ENSG00000189060	1.05949517393575	4.23e-25	H1-0	22q13.1	protein_coding
Up	ENSG00000114423	1.05945690926516	1.29e-22	CBLB	3q13.11	protein_coding
Up	ENSG00000164181	1.05867984708288	9.94e-20	ELOVL7	5q12.1	protein_coding
Up	ENSG00000271216	1.04843343881544	2.85e-14	LINC01050	13q14.11	lncRNA
Up	ENSG00000052795	1.04738806380962	6.81e-23	FNIP2	4q32.1	protein_coding
Up	ENSG00000144191	1.04374718989798	2.28e-03	CNGA3	2q11.2	protein_coding
Up	ENSG00000138769	1.03922640323511	3.59e-02	CDKL2	4q21.1	protein_coding
Up	ENSG00000113916	1.03804688148608	1.08e-26	BCL6	3q27.3	protein_coding
Up	ENSG00000145934	1.03770566437039	8.31e-03	TENM2	5q34	protein_coding
Up	ENSG00000087494	1.03232745014817	1.03e-07	PTHLH	12p11.22	protein_coding
Up	ENSG00000184481	1.01573580388794	1.65e-05	FOXO4	Xq13.1	protein_coding
Up	ENSG00000170456	1.01417014606288	4.36e-20	DENND5B	12p11.21	protein_coding
Up	ENSG00000114473	1.00967616872284	3.07e-26	IQCG	3q29	protein_coding
Up	ENSG00000255874	1.00851642057083	2.61e-23	PRECSIT	13q34	lncRNA
Up	ENSG00000112406	1.00755165674407	9.81e-13	HECA	6q24.1	protein_coding
Up	ENSG00000048052	1.00355498186259	6.59e-24	HDAC9	7p21.1	protein_coding
Up	ENSG00000197479	1.00048073738953	5.09e-04	PCDHB11	5q31.3	protein_coding
Down	ENSG00000145386	-1.00078501105709	4.17e-29	CCNA2	4q27	protein_coding
Down	ENSG00000134690	-1.00343719794949	1.55e-16	CDCA8	1p34.3	protein_coding
Down	ENSG00000116852	-1.00399758556772	5.52e-07	KIF21B	1q32.1	protein_coding
Down	ENSG00000119714	-1.00459650313746	1.52e-15	GPR68	14q32.11	protein_coding
Down	ENSG00000196636	-1.005364393714	2.47e-02	SDHAF3	7q21.3	protein_coding
Down	ENSG00000242147	-1.00638791160707	2.41e-03	LASTR	10p15.1	lncRNA
Down	ENSG00000112118	-1.01026046512184	5.12e-32	MCM3	6p12.2	protein_coding
Down	ENSG00000122952	-1.01091541505219	9.19e-25	ZWINT	10q21.1	protein_coding
Down	ENSG00000260920	-1.01126122859794	2.49e-05		1p34.2	lncRNA
Down	ENSG00000109511	-1.01243446185231	2.59e-04	ANXA10	4q32.3	protein_coding
Down	ENSG00000151276	-1.01337514324703	3.48e-08	MAGI1	3p14.1	protein_coding
Down	ENSG00000159259	-1.01426942190101	3.04e-13	CHAF1B	21q22.12	protein_coding
Down	ENSG00000187801	-1.01636018807303	1.20e-06	ZFP69B	1p34.2	protein_coding
Down	ENSG00000096060	-1.0165831876095	3.88e-05	FKBP5	6p21.31	protein_coding
Down	ENSG00000196812	-1.01664240134904	2.18e-02	ZSCAN16	6p22.1	protein_coding
Down	ENSG00000138180	-1.01919871461064	3.49e-23	CEP55	10q23.33	protein_coding
Down	ENSG00000166923	-1.0240118487723	4.12e-22	GREM1	15q13.3	protein_coding
Down	ENSG00000175279	-1.02681024777218	1.06e-02	CENPS-CORT	1p36.22	protein_coding
Down	ENSG00000175279	-1.02681024777218	1.06e-02	CENPS	1p36.22	protein_coding
Down	ENSG00000131747	-1.02952866607474	9.07e-18	TOP2A	17q21.2	protein_coding
Down	ENSG00000141574	-1.03275369193753	1.44e-02	SECTM1	17q25.3	protein_coding
Down	ENSG00000165300	-1.03292468225319	3.30e-10	SLITRK5	13q31.2	protein_coding
Down	ENSG00000160957	-1.03293401667112	3.53e-08	RECQL4	8q24.3	protein_coding
Down	ENSG00000164045	-1.03351421257931	1.40e-12	CDC25A	3p21.31	protein_coding
Down	ENSG00000197321	-1.03514766070494	1.61e-28	SVIL	10p11.23	protein_coding
Down	ENSG00000178031	-1.0352033412533	2.19e-10	ADAMTSL1	9p22.2	protein_coding
Down	ENSG00000187790	-1.04011202978726	8.66e-06	FANCM	14q21.2	protein_coding
Down	ENSG00000137807	-1.04106542898494	2.98e-22	KIF23	15q23	protein_coding
Down	ENSG00000198483	-1.04156893989598	4.39e-06	ANKRD35	1q21.1	protein_coding
Down	ENSG00000136824	-1.04254853512427	3.97e-27	SMC2	9q31.1	protein_coding
Down	ENSG00000136824	-1.04254853512427	3.97e-27	SMC2L1	9q31.1	protein_coding
Down	ENSG00000060140	-1.04350050801559	2.38e-02	STYK1	12p13.2	protein_coding
Down	ENSG00000109805	-1.04461066488324	2.19e-19	NCAPG	4p15.31	protein_coding
Down	ENSG00000125885	-1.04510597935038	3.82e-08	MCM8	20p12.3	protein_coding
Down	ENSG00000151725	-1.0452392171085	6.54e-20	CENPU	4q35.1	protein_coding
Down	ENSG00000110092	-1.04572886676535	1.76e-27	CCND1	11q13.3	protein_coding
Down	ENSG00000235257	-1.04609587448069	4.78e-02	ITGA9-AS1	3p22.2	lncRNA
Down	ENSG00000101412	-1.05088670330247	1.13e-27	E2F1	20q11.22	protein_coding
Down	ENSG00000130590	-1.05100965747267	1.07e-02	SAMD10	20q13.33	protein_coding
Down	ENSG00000109084	-1.05114523497685	6.28e-15	TMEM97	17q11.2	protein_coding
Down	ENSG00000187688	-1.05328645470146	3.70e-02	TRPV2	17p11.2	protein_coding
Down	ENSG00000119969	-1.05575392406444	2.62e-14	HELLS	10q23.33	protein_coding
Down	ENSG00000104044	-1.05633959623267	2.56e-02	OCA2	15q13.1	protein_coding
Down	ENSG00000139629	-1.0583462637579	8.54e-11	GALNT6	12q13.13	protein_coding
Down	ENSG00000131470	-1.05889690356758	3.80e-12	PSMC3IP	17q21.2	protein_coding
Down	ENSG00000120802	-1.06291460199325	8.68e-24	TMPO	12q23.1	protein_coding
Down	ENSG00000221866	-1.06318832393071	2.34e-03	PLXNA4B	7q32.3	protein_coding
Down	ENSG00000221866	-1.06318832393071	2.34e-03	PLXNA4	7q32.3	protein_coding
Down	ENSG00000248636	-1.06373943581283	1.31e-02		12q24.23	lncRNA
Down	ENSG00000164761	-1.06385937145654	1.41e-06	TNFRSF11B	8q24.12	protein_coding
Down	ENSG00000106804	-1.06625512803351	3.85e-03	C5	9q33.2	protein_coding
Down	ENSG00000012048	-1.06729045462819	1.73e-12	BRCA1	17q21.31	protein_coding
Down	ENSG00000100206	-1.06790941018667	5.89e-03	DMC1	22q13.1	protein_coding
Down	ENSG00000272114	-1.06920191123686	2.76e-03		6p21.1	lncRNA
Down	ENSG00000197008	-1.06983434625151	3.12e-03	ZNF138	7q11.21	protein_coding
Down	ENSG00000171033	-1.07038819418248	2.34e-19	PKIA	8q21.13	protein_coding
Down	ENSG00000109674	-1.07136125766599	2.65e-14	NEIL3	4q34.3	protein_coding
Down	ENSG00000198826	-1.07515790707682	4.54e-16	ARHGAP11A	15q13.3	protein_coding
Down	ENSG00000148773	-1.07733123842713	2.01e-05	MKI67	10q26.2	protein_coding
Down	ENSG00000185862	-1.0779517684659	5.30e-06	EVI2B	17q11.2	protein_coding
Down	ENSG00000170522	-1.07883762422295	1.31e-19	ELOVL6	4q25	protein_coding
Down	ENSG00000183760	-1.08047182354064	3.22e-20	ACP7	19q13.2	protein_coding
Down	ENSG00000228887	-1.0806415199185	4.06e-02	EEF1DP1	19p13.12	processed_pseudogene
Down	ENSG00000253276	-1.08103610383226	9.15e-21	CCDC71L	7q22.3	protein_coding
Down	ENSG00000181577	-1.08263586611796	4.58e-06	C6orf223	6p21.1	lncRNA
Down	ENSG00000006468	-1.08351560937105	7.79e-34	ETV1	7p21.2	protein_coding
Down	ENSG00000236200	-1.08420640421045	2.80e-02	KDM4A-AS1	1p34.1	lncRNA
Down	ENSG00000273373	-1.08440216418942	1.56e-02		1p13.3	lncRNA
Down	ENSG00000174371	-1.08492446076852	1.67e-10	EXO1	1q43	protein_coding
Down	ENSG00000123685	-1.09101996527343	1.35e-04	BATF3	1q32.3	protein_coding
Down	ENSG00000028277	-1.09293897053351	1.26e-13	POU2F2	19q13.2	protein_coding
Down	ENSG00000064666	-1.09346669799741	3.00e-26	CNN2	19p13.3	protein_coding
Down	ENSG00000014138	-1.09885999557215	1.56e-03	POLA2	11q13.1	protein_coding
Down	ENSG00000106366	-1.10161591723168	2.24e-37	SERPINE1	7q22.1	protein_coding
Down	ENSG00000232472	-1.10366911793628	1.21e-02	EEF1B2P3	Xp22.11	processed_pseudogene
Down	ENSG00000164741	-1.1040747386463	1.18e-32	DLC1	8p22	protein_coding
Down	ENSG00000116285	-1.10459891489472	4.91e-28	ERRFI1	1p36.23	protein_coding
Down	ENSG00000172260	-1.10534183247477	2.06e-05	NEGR1	1p31.1	protein_coding
Down	ENSG00000146242	-1.10781255778861	4.85e-25	TPBG	6q14.1	protein_coding
Down	ENSG00000104237	-1.10784878865961	6.80e-04	RP1	8q11.23	protein_coding
Down	ENSG00000178966	-1.10810940697346	2.98e-12	RMI1	9q21.32	protein_coding
Down	ENSG00000168078	-1.10844537713607	3.98e-26	PBK	8p21.1	protein_coding
Down	ENSG00000168078	-1.10844537713607	3.98e-26	HEL164	8p21.1	protein_coding
Down	ENSG00000229563	-1.10898361572665	4.19e-03	LINC01204	Xp11.3	lncRNA
Down	ENSG00000237686	-1.11350245998927	2.48e-02		6p21.1	lncRNA
Down	ENSG00000154822	-1.11376692728442	4.76e-09	PLCL2	3p24.3	protein_coding
Down	ENSG00000270069	-1.11401909516788	1.42e-12	MIR222HG	Xp11.3	lncRNA
Down	ENSG00000197646	-1.11408332603769	2.46e-12	PDCD1LG2	9p24.1	protein_coding
Down	ENSG00000213347	-1.1153548525079	4.90e-04	MXD3	5q35.3	protein_coding
Down	ENSG00000123473	-1.12042164068946	2.63e-14	STIL	1p33	protein_coding
Down	ENSG00000142731	-1.12072338591307	8.03e-16	PLK4	4q28.1	protein_coding
Down	ENSG00000111665	-1.12089752389805	1.23e-12	CDCA3	12p13.31	protein_coding
Down	ENSG00000196584	-1.1223940866786	2.80e-15	XRCC2	7q36.1	protein_coding
Down	ENSG00000103044	-1.1228457012923	4.40e-03	HAS3	16q22.1	protein_coding
Down	ENSG00000102384	-1.12514047602418	1.55e-14	CENPI	Xq22.1	protein_coding
Down	ENSG00000102384	-1.12514047602418	1.55e-14	FSHPRH1	Xq22.1	protein_coding
Down	ENSG00000145569	-1.12924296987513	1.35e-04	OTULINL	5p15.2	protein_coding
Down	ENSG00000233384	-1.13010437095923	1.79e-02	CNIH3-AS2	1q42.12	lncRNA
Down	ENSG00000157782	-1.13330084740759	3.16e-03	CABP1	12q24.31	protein_coding
Down	ENSG00000136982	-1.1347307660345	2.17e-09	DSCC1	8q24.12	protein_coding
Down	ENSG00000228063	-1.1360055495417	4.79e-05	LYPLAL1-DT	1q41	lncRNA
Down	ENSG00000100479	-1.13788304020695	1.86e-07	POLE2	14q21.3	protein_coding
Down	ENSG00000165490	-1.13981325679316	7.15e-10	DDIAS	11q14.1	protein_coding
Down	ENSG00000011332	-1.1417487324872	1.49e-03	DPF1	19q13.2	protein_coding
Down	ENSG00000157168	-1.14590774132219	4.67e-21	NRG1	8p12	protein_coding
Down	ENSG00000285867	-1.14667610945062	4.60e-02		1q21.3	lncRNA
Down	ENSG00000137812	-1.14901526177794	3.50e-05	KNL1	15q15.1	protein_coding
Down	ENSG00000065923	-1.14983472511921	2.98e-22	SLC9A7	Xp11.3	protein_coding
Down	ENSG00000112029	-1.15206787103692	5.32e-21	FBXO5	6q25.2	protein_coding
Down	ENSG00000160949	-1.15644335616379	1.43e-07	TONSL	8q24.3	protein_coding
Down	ENSG00000130707	-1.15707097965118	6.61e-17	ASS	9q34.11	protein_coding
Down	ENSG00000130707	-1.15707097965118	6.61e-17	ASS1	9q34.11	protein_coding
Down	ENSG00000197405	-1.15723938931296	1.82e-02	C5AR1	19q13.32	protein_coding
Down	ENSG00000123219	-1.16008532429716	2.71e-25	CENPK	5q12.3	protein_coding
Down	ENSG00000123485	-1.16334338811601	1.79e-31	HJURP	2q37.1	protein_coding
Down	ENSG00000170775	-1.16758388210679	7.14e-03	GPR37	7q31.33	protein_coding
Down	ENSG00000143786	-1.16773710031942	1.31e-13	CNIH3	1q42.12	protein_coding
Down	ENSG00000175643	-1.1678198116705	2.17e-07	RMI2	16p13.13	protein_coding
Down	ENSG00000080839	-1.16974396567358	1.17e-16	RBL1	20q11.23	protein_coding
Down	ENSG00000128340	-1.16975438089177	2.00e-44	RAC2	22q13.1	protein_coding
Down	ENSG00000092470	-1.17216543201476	9.44e-26	WDR76	15q15.3	protein_coding
Down	ENSG00000186185	-1.17776580922541	5.16e-14	KIF18B	17q21.31	protein_coding
Down	ENSG00000161267	-1.17783839329688	7.18e-04	BDH1	3q29	protein_coding
Down	ENSG00000077264	-1.18009257869123	5.97e-05	PAK3	Xq23	protein_coding
Down	ENSG00000139220	-1.18039187731529	3.47e-04	PPFIA2	12q21.31	protein_coding
Down	ENSG00000104783	-1.18212999269755	2.14e-11	KCNN4	19q13.31	protein_coding
Down	ENSG00000163814	-1.18413557502488	2.50e-05	CDCP1	3p21.31	protein_coding
Down	ENSG00000274471	-1.18647405663576	4.04e-02		15q11.2	transcribed_unprocessed_pseudogene
Down	ENSG00000113319	-1.18701588382429	5.21e-03	RASGRF2	5q14.1	protein_coding
Down	ENSG00000198121	-1.18838428318496	2.11e-11	EDG2	9q31.3	protein_coding
Down	ENSG00000198121	-1.18838428318496	2.11e-11	LPAR1	9q31.3	protein_coding
Down	ENSG00000188624	-1.19388757086043	5.06e-03	IGFL3	19q13.32	protein_coding
Down	ENSG00000137801	-1.20073470485154	2.46e-15	THBS1	15q14	protein_coding
Down	ENSG00000105011	-1.20203921745047	7.37e-20	ASF1B	19p13.12	protein_coding
Down	ENSG00000119669	-1.20436524612184	7.49e-28	IRF2BPL	14q24.3	protein_coding
Down	ENSG00000176890	-1.21142023893732	3.27e-48	TYMS	18p11.32	protein_coding
Down	ENSG00000119681	-1.21186094292414	1.89e-14	LTBP2	14q24.3	protein_coding
Down	ENSG00000132639	-1.22062766626564	3.18e-10	SNAP25	20p12.2	protein_coding
Down	ENSG00000214357	-1.22099852735957	9.63e-10	NEURL1B	5q35.1	protein_coding
Down	ENSG00000189212	-1.22111518366728	2.46e-07	DPY19L2P1	7p14.2	transcribed_unprocessed_pseudogene
Down	ENSG00000251393	-1.22125174080382	1.44e-02		14q24.3	lncRNA
Down	ENSG00000123977	-1.22461214327678	1.35e-04	DAW1	2q36.3	protein_coding
Down	ENSG00000255248	-1.22580381986934	3.42e-50	MIR100HG	11q24.1	lncRNA
Down	ENSG00000166803	-1.22711610474751	4.50e-13	PCLAF	15q22.31	protein_coding
Down	ENSG00000234520	-1.22947672442241	3.12e-04		7q31.1	lncRNA
Down	ENSG00000279822	-1.23763154005253	3.61e-02		10q11.22	TEC
Down	ENSG00000260877	-1.25984234155534	4.52e-03		11q13.3	lncRNA
Down	ENSG00000144354	-1.26287939907706	6.14e-20	CDCA7	2q31.1	protein_coding
Down	ENSG00000143476	-1.26831702336043	6.48e-20	DTL	1q32.3	protein_coding
Down	ENSG00000177685	-1.27464133604213	2.32e-03	CRACR2B	11p15.5	protein_coding
Down	ENSG00000103647	-1.27597351906442	7.80e-30	CORO2B	15q23	protein_coding
Down	ENSG00000163235	-1.28015508276221	2.79e-22	TGFA	2p13.3	protein_coding
Down	ENSG00000278266	-1.28048859770817	1.59e-11		12q24.32	lncRNA
Down	ENSG00000085840	-1.28112970771644	1.89e-18	ORC1	1p32.3	protein_coding
Down	ENSG00000198056	-1.28123496932788	7.69e-13	PRIM1	12q13.3	protein_coding
Down	ENSG00000171848	-1.28130854446836	4.97e-37	RRM2	2p25.1	protein_coding
Down	ENSG00000105855	-1.29808133343223	1.02e-14	ITGB8	7p21.1	protein_coding
Down	ENSG00000100739	-1.29894641719411	1.71e-10	BDKRB1	14q32.2	protein_coding
Down	ENSG00000128805	-1.30742370827903	8.22e-33	ARHGAP22	10q11.23	protein_coding
Down	ENSG00000094804	-1.31302988902267	1.75e-44	CDC6	17q21.2	protein_coding
Down	ENSG00000140534	-1.31346377236248	8.40e-15	TICRR	15q26.1	protein_coding
Down	ENSG00000108342	-1.31422446319736	5.96e-66	CSF3	17q21.1	protein_coding
Down	ENSG00000101003	-1.31611766476143	7.29e-15	GINS1	20p11.21	protein_coding
Down	ENSG00000160298	-1.32118931648833	9.99e-07	C21orf58	21q22.3	protein_coding
Down	ENSG00000161888	-1.32127079841121	1.01e-16	SPC24	19p13.2	protein_coding
Down	ENSG00000228801	-1.32436258616416	5.53e-03		8q11.23	lncRNA
Down	ENSG00000131153	-1.3331727162179	3.00e-20	GINS2	16q24.1	protein_coding
Down	ENSG00000136492	-1.33324030323353	8.05e-12	BRIP1	17q23.2	protein_coding
Down	ENSG00000007968	-1.33352489698186	7.42e-12	E2F2	1p36.12	protein_coding
Down	ENSG00000178199	-1.33469094996635	3.16e-02	ZC3H12D	6q25.1	protein_coding
Down	ENSG00000152253	-1.34071582719837	8.50e-24	SPC25	2q31.1	protein_coding
Down	ENSG00000162073	-1.3465441247757	2.17e-09	PAQR4	16p13.3	protein_coding
Down	ENSG00000221818	-1.34932502913215	4.70e-20	EBF2	8p21.2	protein_coding
Down	ENSG00000180875	-1.35009733471385	4.34e-03	GREM2	1q43	protein_coding
Down	ENSG00000097046	-1.35284701344262	7.16e-14	CDC7	1p22.1	protein_coding
Down	ENSG00000286016	-1.35698019163347	2.22e-03		12q24.32	lncRNA
Down	ENSG00000138134	-1.36098852972209	1.81e-24	STAMBPL1	10q23.31	protein_coding
Down	ENSG00000137310	-1.36118332704911	6.85e-26	TCF19	6p21.33	protein_coding
Down	ENSG00000137872	-1.36264526179969	1.73e-08	SEMA6D	15q21.1	protein_coding
Down	ENSG00000235847	-1.36515091438087	9.91e-03	LDHAP7	2p11.2	processed_pseudogene
Down	ENSG00000234155	-1.36736381236637	4.06e-05	LINC02535	6q14.3	lncRNA
Down	ENSG00000197208	-1.36749026504147	3.49e-23	SLC22A4	5q31.1	protein_coding
Down	ENSG00000186871	-1.37417452983058	9.45e-15	ERCC6L	Xq13.1	protein_coding
Down	ENSG00000171320	-1.38076794016243	2.57e-17	ESCO2	8p21.1	protein_coding
Down	ENSG00000287365	-1.38550781344966	1.99e-08		12q24.32	lncRNA
Down	ENSG00000115525	-1.38557421210704	1.06e-02	ST3GAL5	2p11.2	protein_coding
Down	ENSG00000137135	-1.39118127035532	7.87e-08	ARHGEF39	9p13.3	protein_coding
Down	ENSG00000092853	-1.39122961927435	1.10e-26	CLSPN	1p34.3	protein_coding
Down	ENSG00000180592	-1.39240572416986	4.32e-02	SKIDA1	10p12.31	protein_coding
Down	ENSG00000197653	-1.39759350470197	1.01e-09	DNAH10	12q24.31	protein_coding
Down	ENSG00000176912	-1.40560112218315	1.15e-02	TYMSOS	18p11.32	lncRNA
Down	ENSG00000276672	-1.40598256932452	5.65e-03		13q13.2	lncRNA
Down	ENSG00000163808	-1.40619752867566	3.39e-26	KIF15	3p21.31	protein_coding
Down	ENSG00000286791	-1.40627111069953	1.80e-02		12q24.32	lncRNA
Down	ENSG00000138376	-1.4104250285424	2.59e-15	BARD1	2q35	protein_coding
Down	ENSG00000143603	-1.41606226911903	1.26e-07	KCNN3	1q21.3	protein_coding
Down	ENSG00000129038	-1.42116972592169	9.88e-17	LOXL1	15q24.1	protein_coding
Down	ENSG00000171094	-1.42231116297599	1.06e-05	ALK	2p23.1	protein_coding
Down	ENSG00000124479	-1.43201070860089	2.66e-15	NDP	Xp11.3	protein_coding
Down	ENSG00000129194	-1.43830187613343	3.91e-02	SOX15	17p13.1	protein_coding
Down	ENSG00000182256	-1.44158642739368	4.58e-06	GABRG3	15q12	protein_coding
Down	ENSG00000263327	-1.44746348786234	1.99e-02	TAPT1-AS1	4p15.32	lncRNA
Down	ENSG00000227906	-1.44861975195253	2.02e-03	SNAP25-AS1	20p12.2	lncRNA
Down	ENSG00000116191	-1.44864912974834	1.50e-19	RALGPS2	1q25.2	protein_coding
Down	ENSG00000223749	-1.45777026872007	6.01e-03	MIR503HG	Xq26.3	lncRNA
Down	ENSG00000161149	-1.46026256580908	1.18e-02	TUBA3FP	22q11.21	lncRNA
Down	ENSG00000101638	-1.47811927461657	5.60e-04	ST8SIA5	18q21.1	protein_coding
Down	ENSG00000142627	-1.4847993975206	3.28e-12	EPHA2	1p36.13	protein_coding
Down	ENSG00000111252	-1.48834748145783	2.33e-75	SH2B3	12q24.12	protein_coding
Down	ENSG00000186767	-1.49506779998584	7.79e-11	SPIN4	Xq11.1	protein_coding
Down	ENSG00000272482	-1.51104117716408	1.48e-03		1p36.21	lncRNA
Down	ENSG00000155093	-1.51675054968659	1.08e-48	PTPRN2	7q36.3	protein_coding
Down	ENSG00000065328	-1.52051264401775	3.58e-25	MCM10	10p13	protein_coding
Down	ENSG00000124134	-1.52092291305615	4.85e-02	KCNS1	20q13.12	protein_coding
Down	ENSG00000182010	-1.52207413002976	3.06e-08	RTKN2	10q21.2	protein_coding
Down	ENSG00000140285	-1.5391129769295	4.57e-04	FGF7	15q21.2	protein_coding
Down	ENSG00000168685	-1.54308134121854	6.97e-25	IL7R	5p13.2	protein_coding
Down	ENSG00000004468	-1.5438365453572	1.88e-03	CD38	4p15.32	protein_coding
Down	ENSG00000124882	-1.54389546824698	1.11e-62	EREG	4q13.3	protein_coding
Down	ENSG00000124126	-1.55914965271632	9.27e-69	PREX1	20q13.13	protein_coding
Down	ENSG00000267279	-1.56180057701405	8.08e-05		18q21.33	lncRNA
Down	ENSG00000139364	-1.5643606279261	4.09e-13	TMEM132B	12q24.31	protein_coding
Down	ENSG00000249992	-1.5710859580403	1.03e-81	TMEM158	3p21.31	protein_coding
Down	ENSG00000106823	-1.58032743580744	8.71e-03	ECM2	9q22.31	protein_coding
Down	ENSG00000156509	-1.58370600774795	3.08e-06	FBXO43	8q22.2	protein_coding
Down	ENSG00000263745	-1.58719505875007	2.61e-03		18p11.32	lncRNA
Down	ENSG00000198846	-1.60121146097879	5.93e-04	TOX	8q12.1	protein_coding
Down	ENSG00000108846	-1.60194836464242	1.02e-11	ABCC3	17q21.33	protein_coding
Down	ENSG00000129173	-1.60530212784061	1.43e-24	E2F8	11p15.1	protein_coding
Down	ENSG00000184254	-1.612802074235	6.48e-66	ALDH1A3	15q26.3	protein_coding
Down	ENSG00000260398	-1.62135639671855	9.08e-03		8q21.13	lncRNA
Down	ENSG00000257167	-1.62492999118916	9.36e-05	TMPO-AS1	12q23.1	lncRNA
Down	ENSG00000180884	-1.63154730234878	2.01e-04	ZNF792	19q13.11	protein_coding
Down	ENSG00000135373	-1.63602933231282	2.27e-06	EHF	11p13	protein_coding
Down	ENSG00000256292	-1.63783365152504	3.96e-06	LINC02376	12q24.32	lncRNA
Down	ENSG00000170439	-1.65417477835604	3.22e-06	METTL7B	12q13.2	protein_coding
Down	ENSG00000180389	-1.65540061099278	3.53e-02	ATP5F1EP2	13q12.2	processed_pseudogene
Down	ENSG00000167767	-1.65649571913895	1.57e-24	KRT80	12q13.13	protein_coding
Down	ENSG00000286922	-1.66173476516182	8.01e-03		12q24.32	lncRNA
Down	ENSG00000157111	-1.66778550177073	2.09e-07	TMEM171	5q13.2	protein_coding
Down	ENSG00000267374	-1.67191770813246	1.45e-06	MIR924HG	18q12.3	lncRNA
Down	ENSG00000197046	-1.6888153626935	2.08e-22	SIGLEC15	18q12.3	protein_coding
Down	ENSG00000228740	-1.68983671485861	3.64e-04	GABRG3-AS1	15q12	lncRNA
Down	ENSG00000036530	-1.70273895731629	4.24e-02	CYP46A1	14q32.2	protein_coding
Down	ENSG00000204876	-1.70806136966465	4.39e-05		7q36.3	lncRNA
Down	ENSG00000163739	-1.7105543840208	3.21e-06	CXCL1	4q13.3	protein_coding
Down	ENSG00000113494	-1.71485281108738	3.30e-08	PRLR	5p13.2	protein_coding
Down	ENSG00000158825	-1.71801427726545	3.33e-02	CDA	1p36.12	protein_coding
Down	ENSG00000146376	-1.74545890623689	2.93e-29	ARHGAP18	6q22.33	protein_coding
Down	ENSG00000121895	-1.7474756838999	3.33e-31	FLJ23235	4p14	protein_coding
Down	ENSG00000121895	-1.7474756838999	3.33e-31	TMEM156	4p14	protein_coding
Down	ENSG00000276043	-1.74801761233647	2.47e-32	UHRF1	19p13.3	protein_coding
Down	ENSG00000133048	-1.77255721830389	3.12e-25	CHI3L1	1q32.1	protein_coding
Down	ENSG00000101187	-1.7765655314471	8.85e-15	SLCO4A1	20q13.33	protein_coding
Down	ENSG00000170629	-1.78281490409924	6.03e-06	DPY19L2P2	7q22.1	transcribed_unprocessed_pseudogene
Down	ENSG00000128052	-1.788601456348	1.15e-24	KDR	4q12	protein_coding
Down	ENSG00000140379	-1.7904398944901	1.24e-04	BCL2A1	15q25.1	protein_coding
Down	ENSG00000120217	-1.80428460853946	2.47e-35	CD274	9p24.1	protein_coding
Down	ENSG00000113368	-1.80889331380471	5.47e-55	LMNB1	5q23.2	protein_coding
Down	ENSG00000258976	-1.8110627635144	4.34e-03		14q24.3	lncRNA
Down	ENSG00000138135	-1.81173910588097	2.20e-05	CH25H	10q23.31	protein_coding
Down	ENSG00000175305	-1.81718298690807	1.53e-31	CCNE2	8q22.1	protein_coding
Down	ENSG00000205683	-1.81797646402683	7.58e-12	DPF3	14q24.2	protein_coding
Down	ENSG00000148357	-1.82086620054854	3.21e-03	HMCN2	9q34.11	protein_coding
Down	ENSG00000186960	-1.83050365853913	1.09e-02	LINC01551	14q12	lncRNA
Down	ENSG00000270906	-1.83894912058433	1.80e-02	MTND4P35	5q21.1	processed_pseudogene
Down	ENSG00000111305	-1.84150391671935	2.26e-02	GSG1	12p13.1	protein_coding
Down	ENSG00000151651	-1.84993218587639	2.68e-21	ADAM8	10q26.3	protein_coding
Down	ENSG00000102466	-1.85825376173865	7.70e-05	FGF14	13q33.1	protein_coding
Down	ENSG00000104415	-1.87444729071056	2.56e-11	CCN4	8q24.22	protein_coding
Down	ENSG00000248641	-1.89662763827663	1.28e-02	HMGA1P2	4q13.3	processed_pseudogene
Down	ENSG00000162711	-1.90275590485012	8.68e-06	NLRP3	1q44	protein_coding
Down	ENSG00000134853	-1.91594474741038	3.45e-12	PDGFRA	4q12	protein_coding
Down	ENSG00000228824	-1.94758200994917	8.18e-05	MIR4500HG	13q31.2	lncRNA
Down	ENSG00000258875	-1.95212967334726	3.52e-08		14q32.11	lncRNA
Down	ENSG00000211448	-1.96208453451348	5.15e-24	DIO2	14q31.1	protein_coding
Down	ENSG00000173114	-1.96521949616154	1.12e-18	LRRN3	7q31.1	protein_coding
Down	ENSG00000165244	-1.99150737281585	1.14e-32	ZNF367	9q22.32	protein_coding
Down	ENSG00000185338	-2.06152923329741	8.47e-04	SOCS1	16p13.13	protein_coding
Down	ENSG00000204767	-2.06400978342459	2.71e-19	INSYN2B	5q35.1	protein_coding
Down	ENSG00000259721	-2.06601015046853	2.17e-02		15q13.3	lncRNA
Down	ENSG00000099937	-2.06882037672764	1.02e-18	SERPIND1	22q11.21	protein_coding
Down	ENSG00000259583	-2.08148981144065	2.47e-04		15q26.3	lncRNA
Down	ENSG00000178726	-2.10403672565245	5.01e-09	THBD	20p11.21	protein_coding
Down	ENSG00000118849	-2.13072089175815	1.66e-03	RARRES1	3q25.32	protein_coding
Down	ENSG00000228519	-2.13729130031406	2.12e-02	RANBP1P1	Xp21.3	processed_pseudogene
Down	ENSG00000171617	-2.16149100575393	1.16e-82	ENC1	5q13.3	protein_coding
Down	ENSG00000189057	-2.17015012356312	4.08e-46	FAM111B	11q12.1	protein_coding
Down	ENSG00000042062	-2.19575501876697	2.42e-23	RIPOR3	20q13.13	protein_coding
Down	ENSG00000091137	-2.2089650197502	1.19e-05	SLC26A4	7q22.3	protein_coding
Down	ENSG00000141469	-2.21962073927661	7.05e-04	SLC14A1 JK	18q12.3	protein_coding
Down	ENSG00000141469	-2.21962073927661	7.05e-04	SLC14A1	18q12.3	protein_coding
Down	ENSG00000188107	-2.22015623649866	1.73e-02	EYS	6q12	protein_coding
Down	ENSG00000261371	-2.23128669530503	4.31e-02	PECAM1	17q23.3	protein_coding
Down	ENSG00000101307	-2.30965496407792	2.82e-04	SIRPB1	20p13	protein_coding
Down	ENSG00000212664	-2.33015786383771	1.17e-02		15q23	processed_pseudogene
Down	ENSG00000139572	-2.41668960430456	4.51e-11	GPR84	12q13.13	protein_coding
Down	ENSG00000183023	-2.42039667441138	3.92e-04	SLC8A1	2p22.1	protein_coding
Down	ENSG00000235489	-2.4230846365773	1.33e-02	DBF4P1	10q21.3	processed_pseudogene
Down	ENSG00000239332	-2.53561961906828	4.02e-05	LINC01119	2p21	lncRNA
Down	ENSG00000256663	-2.62894143156344	2.16e-04		12p12.2	processed_pseudogene
Down	ENSG00000078401	-2.70843467741121	1.14e-08	EDN1	6p24.1	protein_coding
Down	ENSG00000123689	-2.76626401197975	4.76e-13	G0S2	1q32.2	protein_coding
Down	ENSG00000135333	-2.77567357781252	6.63e-30	EPHA7	6q16.1	protein_coding
Down	ENSG00000164400	-2.95477080444252	2.12e-11	CSF2	5q31.1	protein_coding
Down	ENSG00000146950	-3.10728190682833	4.79e-06	SHROOM2	Xp22.2	protein_coding
Down	ENSG00000180332	-3.28410675959063	5.10e-29	KCTD4	13q14.12	protein_coding
Down	ENSG00000171388	-3.32286968573328	1.63e-18	APLN	Xq26.1	protein_coding
Down	ENSG00000147488	-3.44180166695547	1.02e-04	ST18	8q11.23	protein_coding
Down	ENSG00000286888	-4.00080647175271	4.13e-04		4p15.32	lncRNA
