# Supplementary material for: MT1-MMP Cooperates with TGF-β Receptor-Mediated Signaling to Trigger SNAIL and Induce Epithelial-to-Mesenchymal-like Transition in U87 Glioblastoma Cells
Source: Int J Mol Sci. 2021 Nov 30;22(23):13006. doi: 10.3390/ijms222313006 (PMC8657819; doi:10.3390/ijms222313006)
Supplement: Supplementary file 1 [file ijms-22-13006-s001.zip › ijms-1449984-supplementary/Supplementary_table2_DEG_TGF.xlsx]

## Sheet: Feuille 1 - Differentially expr
Differentially expressed genes in TGF-treated cells versus control
Regulation	Ensembl ID	log2 Fold Change	Adj.Pval	Symbol	Chr	Type
Up	ENSG00000162490	8.37388757323585	4.51e-10	DRAXIN	1p36.22	protein_coding
Up	ENSG00000179772	8.02155745828958	4.63e-09	FOXS1	20q11.21	protein_coding
Up	ENSG00000174792	7.90201122270995	3.23e-30	ODAPH	4q21.1	protein_coding
Up	ENSG00000248458	6.64692012999159	1.56e-05		1p31.3	lncRNA
Up	ENSG00000187689	6.40837923219072	2.50e-11	AMTN	4q13.3	protein_coding
Up	ENSG00000253764	5.37032520977703	5.78e-05		8p23.3	lncRNA
Up	ENSG00000019186	5.33519148229616	7.92e-03	CYP24A1	20q13.2	protein_coding
Up	ENSG00000159263	5.16588752174007	1.47e-02	SIM2	21q22.13	protein_coding
Up	ENSG00000123500	5.09259821904488	8.80e-195	COL10A1	6q22.1	protein_coding
Up	ENSG00000124225	5.02665385680245	0.00e+00	TMEPAI	20q13.31	protein_coding
Up	ENSG00000124225	5.02665385680245	0.00e+00	PMEPA1	20q13.31	protein_coding
Up	ENSG00000186517	4.87434665213961	5.86e-03	ARHGAP30	1q23.3	protein_coding
Up	ENSG00000119913	4.63657596986558	6.43e-05	TECTB	10q25.2	protein_coding
Up	ENSG00000249669	4.53311297935598	1.85e-02	CARMN	5q32	lncRNA
Up	ENSG00000163202	4.44362884969608	3.86e-07	LCE3D	1q21.3	protein_coding
Up	ENSG00000286013	4.42177605652503	2.11e-02		7q22.3	lncRNA
Up	ENSG00000184574	4.37200483045632	3.13e-02	LPAR5	12p13.31	protein_coding
Up	ENSG00000184574	4.37200483045632	3.13e-02	KPG_010	12p13.31	protein_coding
Up	ENSG00000104826	4.24245998309161	2.94e-06	LHB	19q13.33	protein_coding
Up	ENSG00000273706	4.05627629418613	1.05e-05	LHX1	17q12	protein_coding
Up	ENSG00000269706	4.02886389604288	5.94e-11		19q13.33	unprocessed_pseudogene
Up	ENSG00000071282	3.82359795966504	2.73e-56	LMCD1	3p25.3	protein_coding
Up	ENSG00000268655	3.76981430082384	4.53e-20		19q13.33	protein_coding
Up	ENSG00000180044	3.7131449729257	1.49e-08	C3orf80	3q25.33	protein_coding
Up	ENSG00000103888	3.68018041679521	0.00e+00	CEMIP	15q25.1	protein_coding
Up	ENSG00000259518	3.67904207727663	4.01e-12	LINC01583	15q25.2	lncRNA
Up	ENSG00000095752	3.6631127911327	0.00e+00	IL11	19q13.42	protein_coding
Up	ENSG00000285881	3.5705544432209	3.47e-02		8p21.3	lncRNA
Up	ENSG00000100302	3.50902378615055	1.15e-02	RASD2	22q12.3	protein_coding
Up	ENSG00000106003	3.50398935801098	1.48e-05	LFNG	7p22.3	protein_coding
Up	ENSG00000187775	3.50360150874768	2.63e-03	DNAH17	17q25.3	protein_coding
Up	ENSG00000227082	3.36576773736597	1.61e-04	LINC02798	1p11.2	lncRNA
Up	ENSG00000119927	3.36376492318357	2.74e-250	GPAM	10q25.2	protein_coding
Up	ENSG00000268108	3.31080875458215	9.62e-03		19q13.33	lncRNA
Up	ENSG00000154928	3.30568836570872	1.18e-06	EPHB1	3q22.2	protein_coding
Up	ENSG00000270562	3.30321660599422	3.87e-02		3p13	lncRNA
Up	ENSG00000213030	3.29587923422139	4.73e-08	CGB3	19q13.33	protein_coding
Up	ENSG00000213030	3.29587923422139	4.73e-08	CGB8	19q13.33	protein_coding
Up	ENSG00000278709	3.21878209066915	3.52e-10	NKILA	20q13.31	lncRNA
Up	ENSG00000138152	3.21032766342447	3.56e-02	BTBD16	10q26.13	protein_coding
Up	ENSG00000171631	3.184155150585	6.63e-09	P2RY6	11q13.4	protein_coding
Up	ENSG00000139211	3.16961146665429	1.20e-178	AMIGO2	12q13.11	protein_coding
Up	ENSG00000144476	3.16734971584684	5.10e-03	ACKR3	2q37.3	protein_coding
Up	ENSG00000178772	3.14171724228867	3.94e-04	CPN2	3q29	protein_coding
Up	ENSG00000107165	3.11764907489705	2.14e-02	TYRP1	9p23	protein_coding
Up	ENSG00000171435	3.07943763816666	1.26e-03	KSR2	12q24.23	protein_coding
Up	ENSG00000180739	3.0359883725961	6.71e-04	S1PR5	19p13.2	protein_coding
Up	ENSG00000264230	3.03360693148378	1.09e-05	ANXA8L1	10q11.22	protein_coding
Up	ENSG00000124216	3.02501525543387	2.93e-11	SNAI1	20q13.13	protein_coding
Up	ENSG00000279365	3.00034074074037	1.43e-08		21q22.13	TEC
Up	ENSG00000111186	2.95694132197237	5.74e-34	WNT5B	12p13.33	protein_coding
Up	ENSG00000285280	2.89533941178203	1.81e-02		1q31.2	lncRNA
Up	ENSG00000198774	2.89369316807538	4.99e-03	RASSF9	12q21.31	protein_coding
Up	ENSG00000170624	2.88372598743811	7.09e-07	SGCD	5q33.2	protein_coding
Up	ENSG00000225783	2.82665017186764	1.07e-09	MIAT	22q12.1	lncRNA
Up	ENSG00000172061	2.81963228490506	6.20e-228	LRRC15	3q29	protein_coding
Up	ENSG00000176595	2.7985591099482	8.22e-98	KBTBD11	8p23.3	protein_coding
Up	ENSG00000255491	2.79553317588604	2.09e-02		8q24.13	lncRNA
Up	ENSG00000187498	2.78236659330054	8.06e-03	COL4A1	13q34	protein_coding
Up	ENSG00000188624	2.7558216533687	5.45e-26	IGFL3	19q13.32	protein_coding
Up	ENSG00000166407	2.71761141224489	6.43e-05	LMO1	11p15.4	protein_coding
Up	ENSG00000187634	2.70640152824455	6.59e-16	SAMD11	1p36.33	protein_coding
Up	ENSG00000173801	2.67588727245004	4.60e-02	JUP	17q21.2	protein_coding
Up	ENSG00000136541	2.65217625322983	1.62e-02	ERMN	2q24.1	protein_coding
Up	ENSG00000230479	2.64990269493579	2.65e-19		21q22.13	lncRNA
Up	ENSG00000142661	2.64986662541926	2.64e-04	MYOM3	1p36.11	protein_coding
Up	ENSG00000136378	2.64616409899067	1.19e-12	ADAMTS7	15q25.1	protein_coding
Up	ENSG00000225071	2.63776387915124	3.86e-02	RPS26P58	Xp22.11	processed_pseudogene
Up	ENSG00000164393	2.63319461050117	1.50e-07	ADGRF2	6p12.3	protein_coding
Up	ENSG00000124766	2.63278436654703	5.31e-60	SOX4	6p22.3	protein_coding
Up	ENSG00000159261	2.6022455250135	2.25e-40	CLDN14	21q22.13	protein_coding
Up	ENSG00000143603	2.58909337910455	1.02e-44	KCNN3	1q21.3	protein_coding
Up	ENSG00000165617	2.5553465618765	3.65e-48	DACT1	14q23.1	protein_coding
Up	ENSG00000104081	2.55203650505568	4.85e-50	BMF	15q15.1	protein_coding
Up	ENSG00000135362	2.55143788278989	4.88e-21	PRR5L	11p13	protein_coding
Up	ENSG00000070371	2.53209688244254	1.61e-29	CLTCL1	22q11.21	protein_coding
Up	ENSG00000006740	2.51599368441276	4.51e-03	ARHGAP44	17p12	protein_coding
Up	ENSG00000177374	2.51530428153555	1.41e-03	HIC1	17p13.3	protein_coding
Up	ENSG00000112182	2.49923515987147	7.69e-07	BACH2	6q15	protein_coding
Up	ENSG00000221866	2.4870632174381	5.10e-28	PLXNA4B	7q32.3	protein_coding
Up	ENSG00000221866	2.4870632174381	5.10e-28	PLXNA4	7q32.3	protein_coding
Up	ENSG00000223764	2.4804800400807	3.54e-02	LINC02593	1p36.33	lncRNA
Up	ENSG00000133216	2.47124403185684	9.31e-163	EPHB2	1p36.12	protein_coding
Up	ENSG00000196979	2.4514174812831	3.64e-06	GPRACR	9q34.11	lncRNA
Up	ENSG00000162511	2.45047558038983	7.74e-12	LAPTM5	1p35.2	protein_coding
Up	ENSG00000130720	2.44454632177802	1.80e-03	FIBCD1	9q34.12	protein_coding
Up	ENSG00000111424	2.43517581956908	7.83e-78	VDR	12q13.11	protein_coding
Up	ENSG00000111424	2.43517581956908	7.83e-78	NR1i1	12q13.11	protein_coding
Up	ENSG00000168016	2.4289477811952	6.50e-03	TRANK1	3p22.2	protein_coding
Up	ENSG00000164125	2.4086083826563	4.00e-09	GASK1B	4q32.1	protein_coding
Up	ENSG00000153404	2.40713985279525	1.15e-24	PLEKHG4B	5p15.33	protein_coding
Up	ENSG00000137834	2.3796855190558	5.32e-16	SMAD6	15q22.31	protein_coding
Up	ENSG00000002079	2.37121570822242	2.19e-03	MYH16	7q22.1	transcribed_unitary_pseudogene
Up	ENSG00000204291	2.34967191164178	1.26e-68	COL15A1	9q22.33	protein_coding
Up	ENSG00000113578	2.34384698096291	1.52e-13	FGF1	5q31.3	protein_coding
Up	ENSG00000134516	2.32363928309922	9.05e-19	DOCK2	5q35.1	protein_coding
Up	ENSG00000150594	2.31282524717908	2.71e-05	ADRA2A	10q25.2	protein_coding
Up	ENSG00000108821	2.28626066025228	2.61e-101	COL1A1	17q21.33	protein_coding
Up	ENSG00000091622	2.23171356463506	1.45e-08	PITPNM3	17p13.1	protein_coding
Up	ENSG00000184486	2.21690402994014	1.41e-03	POU3F2	6q16.1	protein_coding
Up	ENSG00000197183	2.20032700273693	5.12e-34	NOL4L	20q11.21	protein_coding
Up	ENSG00000272841	2.19720994606708	1.12e-23	MAP3K4-AS1	6q26	lncRNA
Up	ENSG00000249379	2.19191951930441	1.67e-10		6p12.1	lncRNA
Up	ENSG00000184564	2.19187168146391	1.97e-03	SLITRK6	13q31.1	protein_coding
Up	ENSG00000135074	2.16228069490847	2.36e-83	ADAM19	5q33.3	protein_coding
Up	ENSG00000235978	2.1380908750355	1.56e-02		3p26.1	lncRNA
Up	ENSG00000184985	2.12075426313576	4.02e-03	SORCS2	4p16.1	protein_coding
Up	ENSG00000183160	2.11257272865584	5.43e-07	TMEM119	12q23.3	protein_coding
Up	ENSG00000136859	2.09899593164115	4.97e-77	ANGPTL2	9q33.3	protein_coding
Up	ENSG00000038295	2.09657649345392	2.43e-02	TLL1	4q32.3	protein_coding
Up	ENSG00000116701	2.09380365281059	2.47e-02	NCF2	1q25.3	protein_coding
Up	ENSG00000100626	2.09091850796075	1.87e-08	GALNT16	14q24.1	protein_coding
Up	ENSG00000268941	2.08456118802314	2.51e-04	LINC01711	20q13.32	lncRNA
Up	ENSG00000215006	2.0825693900944	6.85e-07	CHCHD2P2	5q13.2	processed_pseudogene
Up	ENSG00000147041	2.06399501100305	1.04e-03	SYTL5	Xp11.4	protein_coding
Up	ENSG00000120708	2.01686023844033	3.80e-132	TGFBI	5q31.1	protein_coding
Up	ENSG00000224020	2.01320580466583	1.37e-02	MIR181A2HG	9q33.3	lncRNA
Up	ENSG00000128606	2.00637202864893	2.43e-03	LRRC17	7q22.1	protein_coding
Up	ENSG00000152689	2.00406846686964	2.08e-06	RASGRP3	2p22.3	protein_coding
Up	ENSG00000142178	2.00221337613455	4.34e-04	SIK1	21q22.3	protein_coding
Up	ENSG00000176641	1.98295736373973	3.94e-04	RNF152	18q21.33	protein_coding
Up	ENSG00000134569	1.97762676546211	1.87e-49	LRP4	11p11.2	protein_coding
Up	ENSG00000112139	1.96694562118928	4.38e-27	MDGA1	6p21.2	protein_coding
Up	ENSG00000174871	1.96627429018305	2.46e-08	CNIH2	11q13.2	protein_coding
Up	ENSG00000182379	1.960238773662	2.23e-02	NXPH4	12q13.3	protein_coding
Up	ENSG00000122787	1.95983048847042	4.31e-03	AKR1D1	7q33	protein_coding
Up	ENSG00000166546	1.94561812775568	1.61e-05	BEAN1	16q21	protein_coding
Up	ENSG00000182578	1.93638441235531	3.30e-19	CSF1R	5q32	protein_coding
Up	ENSG00000101665	1.92748742080441	8.90e-40	SMAD7	18q21.1	protein_coding
Up	ENSG00000164744	1.92418306705717	2.64e-05	SUN3	7p12.3	protein_coding
Up	ENSG00000166482	1.90825974187661	1.98e-34	MFAP4	17p11.2	protein_coding
Up	ENSG00000181350	1.87660056123049	3.78e-03	LRRC75A	17p11.2	protein_coding
Up	ENSG00000226777	1.86765973862175	2.75e-02	FAM30A	14q32.33	lncRNA
Up	ENSG00000233818	1.85918879455808	1.81e-10		21q22.13	lncRNA
Up	ENSG00000230417	1.85849259225085	1.10e-07	LINC00595	10q22.3	lncRNA
Up	ENSG00000230417	1.85849259225085	1.10e-07	LINC00856	10q22.3	lncRNA
Up	ENSG00000106366	1.84557456886658	2.60e-107	SERPINE1	7q22.1	protein_coding
Up	ENSG00000265190	1.83018590792169	3.86e-02	ANXA8	10q11.22	protein_coding
Up	ENSG00000261040	1.82512420600792	1.69e-05	WFDC21P	17q23.1	transcribed_unitary_pseudogene
Up	ENSG00000166033	1.81591490580512	1.92e-84	HTRA1	10q26.13	protein_coding
Up	ENSG00000125675	1.8137589299376	9.14e-04	GRIA3	Xq25	protein_coding
Up	ENSG00000122863	1.81310432321195	4.07e-54	CHST3	10q22.1	protein_coding
Up	ENSG00000132000	1.80739414731566	6.10e-04	PODNL1	19p13.12	protein_coding
Up	ENSG00000115290	1.79805777261653	1.24e-22	GRB14	2q24.3	protein_coding
Up	ENSG00000133083	1.79423949536787	9.09e-25	DCLK1	13q13.3	protein_coding
Up	ENSG00000167912	1.77689627144097	1.66e-04		8q12.1	lncRNA
Up	ENSG00000169902	1.77270734585944	1.20e-85	TPST1	7q11.21	protein_coding
Up	ENSG00000114270	1.74299193748099	3.51e-105	COL7A1	3p21.31	protein_coding
Up	ENSG00000203805	1.73889618862216	3.52e-13	PLPP4	10q26.12	protein_coding
Up	ENSG00000119915	1.7270877698362	6.08e-05	ELOVL3	10q24.32	protein_coding
Up	ENSG00000174353	1.72414554229568	3.60e-02	STAG3L3	7q11.23	transcribed_unprocessed_pseudogene
Up	ENSG00000105492	1.70356152865418	1.72e-02	SIGLEC6	19q13.41	protein_coding
Up	ENSG00000198846	1.69996471554884	7.45e-08	TOX	8q12.1	protein_coding
Up	ENSG00000149925	1.69057327214245	1.89e-02	ALDOA	16p11.2	protein_coding
Up	ENSG00000149925	1.69057327214245	1.89e-02	HEL-S-87p	16p11.2	protein_coding
Up	ENSG00000100092	1.68702184779169	3.93e-02	SH3BP1	22q13.1	protein_coding
Up	ENSG00000261105	1.66929303373693	4.43e-02	LMO7-AS1	13q22.2	lncRNA
Up	ENSG00000130635	1.66290102450108	3.66e-68	COL5A1	9q34.3	protein_coding
Up	ENSG00000118156	1.65719149038728	6.21e-05	ZNF541	19q13.33	protein_coding
Up	ENSG00000084636	1.63717391575817	1.45e-52	COL16A1	1p35.2	protein_coding
Up	ENSG00000157551	1.63408532593564	2.51e-10	KCNJ15	21q22.13	protein_coding
Up	ENSG00000196843	1.61625371511389	1.09e-21	ARID5A	2q11.2	protein_coding
Up	ENSG00000204262	1.60790888456751	8.13e-51	COL5A2	2q32.2	protein_coding
Up	ENSG00000120594	1.6025389557067	7.87e-03	PLXDC2	10p12.31	protein_coding
Up	ENSG00000113721	1.60116723932225	2.94e-28	PDGFRB	5q32	protein_coding
Up	ENSG00000128567	1.59363945516755	3.92e-13	PODXL	7q32.3	protein_coding
Up	ENSG00000036448	1.58808367973146	1.45e-05	MYOM2	8p23.3	protein_coding
Up	ENSG00000233621	1.58655469780035	3.68e-17	LINC01137	1p34.3	lncRNA
Up	ENSG00000047936	1.58452779413196	2.27e-05	ROS1	6q22.1	protein_coding
Up	ENSG00000136603	1.58290654995164	2.26e-37	SKIL	3q26.2	protein_coding
Up	ENSG00000275993	1.57952977946967	6.34e-06	SIK1B	21p12	protein_coding
Up	ENSG00000179715	1.5732615235442	4.96e-04	PCED1B	12q13.11	protein_coding
Up	ENSG00000179715	1.5732615235442	4.96e-04	FAM113B	12q13.11	protein_coding
Up	ENSG00000174600	1.57301030799842	3.98e-02	CMKLR1	12q23.3	protein_coding
Up	ENSG00000138448	1.5714607413466	5.10e-58	ITGAV	2q32.1	protein_coding
Up	ENSG00000286190	1.56291177018381	6.88e-12	LOC728392	17p13.2	protein_coding
Up	ENSG00000137801	1.55387823521418	9.19e-32	THBS1	15q14	protein_coding
Up	ENSG00000254560	1.54346536312459	2.34e-02	BBOX1-AS1	11p14.1	lncRNA
Up	ENSG00000178860	1.54087632777557	3.27e-33	MSC	8q13.3	protein_coding
Up	ENSG00000196739	1.54011572972508	7.51e-27	COL27A1	9q32	protein_coding
Up	ENSG00000274265	1.53979010414249	7.99e-04		1q21.2	lncRNA
Up	ENSG00000197046	1.52890371775148	2.31e-27	SIGLEC15	18q12.3	protein_coding
Up	ENSG00000111341	1.52821654928307	1.28e-03	MGP	12p12.3	protein_coding
Up	ENSG00000134986	1.52236147492369	7.61e-26	NREP	5q22.1	protein_coding
Up	ENSG00000019144	1.52201284431501	6.16e-35	PHLDB1	11q23.3	protein_coding
Up	ENSG00000249306	1.51753832489435	3.76e-32	LINC01411	5q35.2	lncRNA
Up	ENSG00000236591	1.51621707114789	2.07e-04	UST-AS2	6q25.1	lncRNA
Up	ENSG00000125430	1.51366882987401	8.45e-23	HS3ST3B1	17p12	protein_coding
Up	ENSG00000167772	1.50668365176775	6.59e-09	ANGPTL4	19p13.2	protein_coding
Up	ENSG00000140416	1.49635126595261	3.90e-65	HEL-S-265	15q22.2	protein_coding
Up	ENSG00000140416	1.49635126595261	3.90e-65	TPM1	15q22.2	protein_coding
Up	ENSG00000157680	1.49062161258122	7.06e-39	DGKI	7q33	protein_coding
Up	ENSG00000078098	1.49040114131131	1.17e-44	FAP	2q24.2	protein_coding
Up	ENSG00000151790	1.48606225373667	6.79e-28	TDO2	4q32.1	protein_coding
Up	ENSG00000117122	1.48471578339753	7.41e-19	MFAP2	1p36.13	protein_coding
Up	ENSG00000134830	1.46742095928281	8.07e-04	C5AR2	19q13.32	protein_coding
Up	ENSG00000181617	1.464120508724	7.65e-19	NAP1	4q13.3	protein_coding
Up	ENSG00000181617	1.464120508724	7.65e-19	FDCSP	4q13.3	protein_coding
Up	ENSG00000197576	1.46390319735763	1.58e-02	HOXA4	7p15.2	protein_coding
Up	ENSG00000183775	1.46345148694714	2.42e-07	KCTD16	5q31.3	protein_coding
Up	ENSG00000227471	1.45883138546061	1.48e-20	AKR1B15	7q33	protein_coding
Up	ENSG00000179362	1.45282326136984	2.77e-03	HMGN2P46	15q21.1	transcribed_processed_pseudogene
Up	ENSG00000140931	1.44826265529781	1.03e-27	CMTM3	16q22.1	protein_coding
Up	ENSG00000177106	1.44489873787812	2.11e-03	EPS8L2	11p15.5	protein_coding
Up	ENSG00000150907	1.44391674396768	1.07e-02	FOXO1	13q14.11	protein_coding
Up	ENSG00000136848	1.43805468173019	1.11e-03	DAB2IP	9q33.2	protein_coding
Up	ENSG00000136205	1.43515650636559	1.03e-40	TNS3	7p12.3	protein_coding
Up	ENSG00000164976	1.4293591193296	4.31e-03	MYORG	9p13.3	protein_coding
Up	ENSG00000157933	1.42772139306098	5.93e-42	SKI	1p36.33	protein_coding
Up	ENSG00000169508	1.42655617977343	4.59e-03	GPR183	13q32.3	protein_coding
Up	ENSG00000169508	1.42655617977343	4.59e-03	EBI2	13q32.3	protein_coding
Up	ENSG00000115414	1.41977024882512	1.77e-58	FN1	2q35	protein_coding
Up	ENSG00000168487	1.41895624893335	3.23e-46	BMP1	8p21.3	protein_coding
Up	ENSG00000243244	1.41857855047251	4.82e-02	STON1	2p16.3	protein_coding
Up	ENSG00000087494	1.39750578568228	7.29e-15	PTHLH	12p11.22	protein_coding
Up	ENSG00000104881	1.38840278620039	3.38e-03	PPP1R13L	19q13.32	protein_coding
Up	ENSG00000115844	1.3858623910087	1.94e-06	DLX2	2q31.1	protein_coding
Up	ENSG00000139269	1.3842147353697	2.67e-02	INHBE	12q13.3	protein_coding
Up	ENSG00000038427	1.37274012090421	4.04e-07	VCAN	5q14.2	protein_coding
Up	ENSG00000038427	1.37274012090421	4.04e-07	CSPG2	5q14.2	protein_coding
Up	ENSG00000204767	1.37099882399016	1.17e-14	INSYN2B	5q35.1	protein_coding
Up	ENSG00000100100	1.36379891281375	2.67e-04	MGC17330	22q12.2	protein_coding
Up	ENSG00000100100	1.36379891281375	2.67e-04	PIK3IP1	22q12.2	protein_coding
Up	ENSG00000183496	1.36367537020134	9.34e-04	MEX3B	15q25.2	protein_coding
Up	ENSG00000162624	1.35756817777705	8.91e-03	LHX8	1p31.1	protein_coding
Up	ENSG00000159363	1.35474562842704	5.24e-28	ATP13A2	1p36.13	protein_coding
Up	ENSG00000122861	1.34604103266586	3.55e-66	PLAU	10q22.2	protein_coding
Up	ENSG00000119681	1.3423857796891	3.35e-27	LTBP2	14q24.3	protein_coding
Up	ENSG00000152377	1.34103005278369	2.94e-44	SPOCK1	5q31.2	protein_coding
Up	ENSG00000164692	1.33794458887377	9.18e-35	COL1A2	7q21.3	protein_coding
Up	ENSG00000115884	1.33745835702012	8.35e-40	SDC1	2p24.1	protein_coding
Up	ENSG00000137880	1.33714610019027	2.49e-02	GCHFR	15q15.1	protein_coding
Up	ENSG00000198796	1.33635447430585	3.65e-25	ALPK2	18q21.32	protein_coding
Up	ENSG00000100867	1.31365378480342	4.16e-04	DHRS2	14q11.2	protein_coding
Up	ENSG00000171051	1.31112074917357	2.74e-12	FPR1	19q13.41	protein_coding
Up	ENSG00000278864	1.30010016362677	2.06e-02		17p11.2	TEC
Up	ENSG00000107731	1.29012836796166	1.19e-04	UNC5B	10q22.1	protein_coding
Up	ENSG00000106025	1.28020809782917	4.51e-11	TSPAN12	7q31.31	protein_coding
Up	ENSG00000151136	1.27712890806358	9.52e-19	BTBD11	12q23.3	protein_coding
Up	ENSG00000213626	1.27653953961851	5.96e-10	LBH	2p23.1	protein_coding
Up	ENSG00000140443	1.25903362590929	5.85e-24	IGF1R	15q26.3	protein_coding
Up	ENSG00000130176	1.25206182453554	1.69e-02	HEL-S-14	19p13.2	protein_coding
Up	ENSG00000130176	1.25206182453554	1.69e-02	CNN1	19p13.2	protein_coding
Up	ENSG00000150764	1.25175649703937	1.06e-26	DIXDC1	11q23.1	protein_coding
Up	ENSG00000041982	1.25095179638898	7.06e-39	TNC	9q33.1	protein_coding
Up	ENSG00000236682	1.24810824486178	3.13e-03	MAP3K2-DT	2q14.3	lncRNA
Up	ENSG00000011028	1.2474894158626	1.13e-24	MRC2	17q23.2	protein_coding
Up	ENSG00000183049	1.23497951464494	5.75e-14	CAMK1D	10p13	protein_coding
Up	ENSG00000175426	1.23484819678936	1.94e-16	PCSK1	5q15	protein_coding
Up	ENSG00000279267	1.22783291541406	2.48e-02		2q14.1	TEC
Up	ENSG00000158859	1.22722987638188	1.13e-02	ADAMTS4	1q23.3	protein_coding
Up	ENSG00000174611	1.22466243844869	6.76e-13	KY	3q22.2	protein_coding
Up	ENSG00000139173	1.21469108311955	4.28e-03	TMEM117	12q12	protein_coding
Up	ENSG00000105997	1.21243615221196	8.96e-06	HOXA3	7p15.2	protein_coding
Up	ENSG00000091137	1.21112019445222	6.79e-04	SLC26A4	7q22.3	protein_coding
Up	ENSG00000128487	1.1999712819901	6.41e-35	SPECC1	17p11.2	protein_coding
Up	ENSG00000163235	1.19894660420351	3.67e-26	TGFA	2p13.3	protein_coding
Up	ENSG00000004660	1.19748166938924	2.48e-12	CAMKK1	17p13.2	protein_coding
Up	ENSG00000183578	1.19712159020424	6.01e-12	TNFAIP8L3	15q21.2	protein_coding
Up	ENSG00000163359	1.19601343105358	2.90e-39	COL6A3	2q37.3	protein_coding
Up	ENSG00000170558	1.19448893450935	7.16e-46	CDH2	18q12.1	protein_coding
Up	ENSG00000100558	1.19120739843943	3.51e-05	PLEK2	14q24.1	protein_coding
Up	ENSG00000198768	1.18788584306101	5.23e-28	APCDD1L	20q13.32	protein_coding
Up	ENSG00000227053	1.18719723845227	2.54e-02	MUC12-AS1	7q22.1	lncRNA
Up	ENSG00000102886	1.1727948045827	6.70e-03	GDPD3	16p11.2	protein_coding
Up	ENSG00000134574	1.16780527228923	7.45e-26	DDB2	11p11.2	protein_coding
Up	ENSG00000206538	1.16393745455299	2.00e-16	VGLL3	3p12.1	protein_coding
Up	ENSG00000132205	1.15761897105805	4.78e-18	EMILIN2	18p11.32	protein_coding
Up	ENSG00000165434	1.1559093120555	3.40e-06	PGM2L1	11q13.4	protein_coding
Up	ENSG00000177169	1.15509320216538	1.55e-26	ULK1	12q24.33	protein_coding
Up	ENSG00000140564	1.15202495315769	9.21e-40	FURIN	15q26.1	protein_coding
Up	ENSG00000168685	1.15121124094853	9.50e-22	IL7R	5p13.2	protein_coding
Up	ENSG00000084710	1.14958069827533	1.13e-08	EFR3B	2p23.3	protein_coding
Up	ENSG00000104415	1.14769594268245	3.61e-08	CCN4	8q24.22	protein_coding
Up	ENSG00000167191	1.14704667309323	4.54e-04	GPRC5B	16p12.3	protein_coding
Up	ENSG00000004399	1.13995026863443	5.23e-03	PLXND1	3q22.1	protein_coding
Up	ENSG00000101955	1.13700011336384	3.17e-46	SRPX	Xp11.4	protein_coding
Up	ENSG00000287064	1.13296183531056	1.70e-03		1q21.3	lncRNA
Up	ENSG00000158747	1.13245139506031	1.65e-09	NBL1	1p36.13	protein_coding
Up	ENSG00000164574	1.13135417745176	1.10e-33	GALNT10	5q33.2	protein_coding
Up	ENSG00000145040	1.12818380126351	8.90e-04	UCN2	3p21.31	protein_coding
Up	ENSG00000162493	1.12202241367336	1.21e-35	PDPN	1p36.21	protein_coding
Up	ENSG00000154122	1.1183555269874	1.48e-32	ANKH	5p15.2	protein_coding
Up	ENSG00000158715	1.1173678920942	2.41e-03	SLC45A3	1q32.1	protein_coding
Up	ENSG00000176658	1.11182290841456	4.17e-20	MYO1D	17q11.2	protein_coding
Up	ENSG00000031081	1.11152878633196	1.13e-23	ARHGAP31	3q13.32	protein_coding
Up	ENSG00000133135	1.10881350480337	2.37e-11	RNF128	Xq22.3	protein_coding
Up	ENSG00000107104	1.10732022463197	5.77e-08	KANK1	9p24.3	protein_coding
Up	ENSG00000221890	1.10613615217455	3.27e-33	NPTXR	22q13.1	protein_coding
Up	ENSG00000171608	1.10270625422587	2.49e-31	PIK3CD	1p36.22	protein_coding
Up	ENSG00000174343	1.09514218904001	2.36e-19	CHRNA9	4p14	protein_coding
Up	ENSG00000072682	1.09446924575582	4.62e-32	P4HA2	5q31.1	protein_coding
Up	ENSG00000127418	1.0897981288748	2.98e-16	FGFRL1	4p16.3	protein_coding
Up	ENSG00000164684	1.0809575678981	1.42e-02	ZNF704	8q21.13	protein_coding
Up	ENSG00000105497	1.07684840185086	4.01e-20	ZNF175	19q13.41	protein_coding
Up	ENSG00000211455	1.07620845802452	7.43e-23	STK38L	12p11.23	protein_coding
Up	ENSG00000115461	1.07504035549499	4.50e-02	IGFBP5	2q35	protein_coding
Up	ENSG00000146072	1.06837414671014	8.11e-20	TNFRSF21	6p12.3	protein_coding
Up	ENSG00000144481	1.06011548389719	4.15e-06	TRPM8	2q37.1	protein_coding
Up	ENSG00000137502	1.05712211524322	8.10e-08	RAB30	11q14.1	protein_coding
Up	ENSG00000234664	1.04696457158424	1.55e-04	HMGN2P5	15q13.1	processed_pseudogene
Up	ENSG00000076356	1.04679778279408	4.37e-08	PLXNA2	1q32.2	protein_coding
Up	ENSG00000135919	1.04515431240872	4.34e-44	SERPINE2	2q36.1	protein_coding
Up	ENSG00000119714	1.04448618253101	1.49e-22	GPR68	14q32.11	protein_coding
Up	ENSG00000253552	1.04092912982636	4.09e-02	HOXA-AS2	7p15.2	lncRNA
Up	ENSG00000145794	1.03570904072258	4.17e-03	MEGF10	5q23.2	protein_coding
Up	ENSG00000157216	1.02913069907818	1.47e-21	SSBP3	1p32.3	protein_coding
Up	ENSG00000168268	1.02464904657106	1.71e-27	NT5DC2	3p21.1	protein_coding
Up	ENSG00000168056	1.02210407032575	5.09e-31	LTBP3	11q13.1	protein_coding
Up	ENSG00000150551	1.01740991486356	6.84e-04	LYPD1	2q21.2	protein_coding
Up	ENSG00000152952	1.01449993268278	1.15e-22	PLOD2	3q24	protein_coding
Up	ENSG00000164185	1.01104980870668	1.19e-02	ZNF474	5q23.2	protein_coding
Up	ENSG00000110328	1.00932740194209	2.89e-05	GalNAc-T18	11p15.4	protein_coding
Up	ENSG00000110328	1.00932740194209	2.89e-05	GALNT18	11p15.4	protein_coding
Up	ENSG00000179981	1.00411918041138	9.56e-09	TSHZ1	18q22.3	protein_coding
Down	ENSG00000272405	-1.00138777341026	5.68e-06		1q23.1	lncRNA
Down	ENSG00000131737	-1.0050809413401	1.99e-05	KRT34	17q21.2	protein_coding
Down	ENSG00000135047	-1.01051466426454	2.13e-43	CTSL	9q21.33	protein_coding
Down	ENSG00000218980	-1.01134064086938	2.45e-02	FTH1P15	6p12.1	processed_pseudogene
Down	ENSG00000069431	-1.01311078116087	1.90e-17	ABCC9	12p12.1	protein_coding
Down	ENSG00000204634	-1.01622665121303	1.83e-09	TBC1D8	2q11.2	protein_coding
Down	ENSG00000198542	-1.02554120790825	7.98e-26	ITGBL1	13q33.1	protein_coding
Down	ENSG00000154065	-1.02657779123917	8.88e-16	ANKRD29	18q11.2	protein_coding
Down	ENSG00000109819	-1.02676697755247	1.84e-02	PPARGC1A	4p15.2	protein_coding
Down	ENSG00000197565	-1.02703866736512	2.44e-09	COL4A6	Xq22.3	protein_coding
Down	ENSG00000135549	-1.02983725278453	7.84e-15	PKIB	6q22.31	protein_coding
Down	ENSG00000159167	-1.03043507912108	5.89e-31	STC1	8p21.2	protein_coding
Down	ENSG00000159167	-1.03043507912108	5.89e-31	stc1	8p21.2	protein_coding
Down	ENSG00000197261	-1.03450226926491	2.94e-09	C6orf141	6p12.3	protein_coding
Down	ENSG00000138356	-1.03561960025614	5.96e-21	AOX1	2q33.1	protein_coding
Down	ENSG00000145147	-1.03841097856627	1.42e-04	SLIT2	4p15.31	protein_coding
Down	ENSG00000244321	-1.03932673990951	5.87e-06	LINC01326	3q26.1	lncRNA
Down	ENSG00000080031	-1.04252648368834	1.42e-04	PTPRH	19q13.42	protein_coding
Down	ENSG00000186907	-1.04722912239335	3.79e-03	RTN4RL2	11q12.1	protein_coding
Down	ENSG00000134802	-1.0531844364716	3.21e-29	SLC43A3	11q12.1	protein_coding
Down	ENSG00000125266	-1.05499379999317	1.69e-26	EFNB2	13q33.3	protein_coding
Down	ENSG00000139318	-1.0602737900826	2.60e-28	DUSP6	12q21.33	protein_coding
Down	ENSG00000104044	-1.06075866285038	2.05e-02	OCA2	15q13.1	protein_coding
Down	ENSG00000253683	-1.06092926400304	4.20e-02		5q35.1	processed_pseudogene
Down	ENSG00000233426	-1.06553127038701	3.26e-02	EIF3FP3	2p16.1	processed_pseudogene
Down	ENSG00000161249	-1.07352567139433	2.54e-08	DMKN	19q13.12	protein_coding
Down	ENSG00000221869	-1.07456597625289	9.69e-03	CEBPD	8q11.21	protein_coding
Down	ENSG00000213453	-1.07762173484195	1.19e-02	FTH1P3	2p23.3	processed_pseudogene
Down	ENSG00000196205	-1.07827323929252	2.48e-02	EEF1A1P5	9q34.13	processed_pseudogene
Down	ENSG00000228063	-1.08074396542618	3.28e-05	LYPLAL1-DT	1q41	lncRNA
Down	ENSG00000132967	-1.08185678452091	2.38e-03	HMGB1P5	3p24.3	transcribed_processed_pseudogene
Down	ENSG00000176438	-1.0837599908204	3.63e-18	SYNE3	14q32.13	protein_coding
Down	ENSG00000157168	-1.08731242201685	2.17e-19	NRG1	8p12	protein_coding
Down	ENSG00000071909	-1.08916165393313	3.98e-02	MYO3B	2q31.1	protein_coding
Down	ENSG00000235552	-1.09091583741171	1.60e-02	RPL6P27	18p11.31	transcribed_processed_pseudogene
Down	ENSG00000251034	-1.09535840134498	3.01e-02		8p21.3	lncRNA
Down	ENSG00000184381	-1.09581623130811	4.16e-04	PLA2G6	22q13.1	protein_coding
Down	ENSG00000137752	-1.09978671805848	3.67e-04	CASP1	11q22.3	protein_coding
Down	ENSG00000232573	-1.10336251200878	4.93e-05	RPL3P4	14q32.2	processed_pseudogene
Down	ENSG00000133107	-1.1154845463739	6.18e-03	TRPC4	13q13.3	protein_coding
Down	ENSG00000236552	-1.12065225611845	1.22e-03	RPL13AP5	10q24.1	processed_pseudogene
Down	ENSG00000226015	-1.12105583374751	1.22e-02	CCT8P1	1q21.1	processed_pseudogene
Down	ENSG00000227615	-1.12664082392228	1.18e-07		11q13.4	processed_pseudogene
Down	ENSG00000187193	-1.12728181449951	7.22e-04	MT1X	16q13	protein_coding
Down	ENSG00000230207	-1.13167587136997	1.93e-03	RPL4P5	9p24.1	processed_pseudogene
Down	ENSG00000081138	-1.13188843516192	1.21e-03	CDH7	18q22.1	protein_coding
Down	ENSG00000064886	-1.13215202055131	3.08e-06	CHI3L2	1p13.2	protein_coding
Down	ENSG00000116016	-1.13252420076946	2.76e-44	EPAS1	2p21	protein_coding
Down	ENSG00000225022	-1.13405159667379	1.41e-02	UBE2D3P1	20p12.3	processed_pseudogene
Down	ENSG00000102032	-1.13444249256902	1.23e-02	RENBP	Xq28	protein_coding
Down	ENSG00000172296	-1.13696675345221	5.01e-26	SPTLC3	20p12.1	protein_coding
Down	ENSG00000105855	-1.13896633934317	4.82e-13	ITGB8	7p21.1	protein_coding
Down	ENSG00000226976	-1.15203317839274	1.70e-03	COX6A1P2	6p21.2	processed_pseudogene
Down	ENSG00000073905	-1.15331010401841	4.64e-02	VDAC1P1	Xq21.1	processed_pseudogene
Down	ENSG00000249353	-1.16561383236441	1.88e-06	NPM1P27	5q15	processed_pseudogene
Down	ENSG00000169908	-1.16829845292569	1.55e-43	TM4SF1	3q25.1	protein_coding
Down	ENSG00000112303	-1.17113625266719	2.39e-03	2	6q23.2	protein_coding
Down	ENSG00000168672	-1.17631347232648	3.36e-04	LRATD2	8q24.21	protein_coding
Down	ENSG00000234797	-1.17710817098588	4.19e-03	RPS3AP6	15q22.2	processed_pseudogene
Down	ENSG00000237493	-1.17763365390879	1.03e-02		12q13.2	processed_pseudogene
Down	ENSG00000237596	-1.17854135173663	1.17e-07		6q23.3	lncRNA
Down	ENSG00000237550	-1.17905739083824	5.55e-03		15q25.2	transcribed_processed_pseudogene
Down	ENSG00000121089	-1.1804934489434	1.33e-02	NACA3P	4q32.3	processed_pseudogene
Down	ENSG00000232472	-1.18566037814531	4.28e-03	EEF1B2P3	Xp22.11	processed_pseudogene
Down	ENSG00000226360	-1.18770229455686	1.26e-02	RPL10AP6	3p14.2	processed_pseudogene
Down	ENSG00000028137	-1.19008896610461	2.16e-23	TNFRSF1B	1p36.22	protein_coding
Down	ENSG00000205940	-1.19021904950787	4.72e-02	HSP90AB2P	4p15.33	transcribed_processed_pseudogene
Down	ENSG00000093134	-1.19110527217821	2.84e-04	3	6q23.2	protein_coding
Down	ENSG00000232023	-1.19399661628964	1.99e-11	LINC01807	2q36.3	lncRNA
Down	ENSG00000213442	-1.19729097446166	3.59e-05	RPL18AP3	12q23.3	processed_pseudogene
Down	ENSG00000014257	-1.19924588001523	9.17e-13	ACP3	3q22.1	protein_coding
Down	ENSG00000248626	-1.2071616461944	3.22e-02	GAPDHP40	5q33.3	processed_pseudogene
Down	ENSG00000220842	-1.2084268767056	1.95e-02	RPL21P16	10q26.12	processed_pseudogene
Down	ENSG00000183199	-1.20984719107857	4.79e-02	HSP90AB3P	4q22.1	processed_pseudogene
Down	ENSG00000231991	-1.22033683232791	4.94e-03	ANXA2P2	9p13.3	processed_pseudogene
Down	ENSG00000042062	-1.22048432702167	4.23e-11	RIPOR3	20q13.13	protein_coding
Down	ENSG00000231767	-1.22149062220676	2.35e-02	RPS27AP5	1q31.2	protein_coding
Down	ENSG00000228929	-1.22152663073057	1.07e-03	RPS13P2	1p32.3	processed_pseudogene
Down	ENSG00000233491	-1.22339319289143	1.03e-02		7q21.11	transcribed_unitary_pseudogene
Down	ENSG00000021645	-1.22370069452023	3.90e-03	NRXN3	14q24.3	protein_coding
Down	ENSG00000135333	-1.22470390994015	3.39e-10	EPHA7	6q16.1	protein_coding
Down	ENSG00000166949	-1.2265321148186	4.09e-24	SMAD3	15q22.33	protein_coding
Down	ENSG00000133321	-1.23602320237437	2.66e-02	PLAAT4	11q12.3	protein_coding
Down	ENSG00000053747	-1.23640732321676	4.28e-10	LAMA3	18q11.2	protein_coding
Down	ENSG00000226415	-1.23722552620118	2.41e-04	TPI1P1	1p31.1	processed_pseudogene
Down	ENSG00000104043	-1.23910887433567	1.23e-02	ATP8B4	15q21.2	protein_coding
Down	ENSG00000151846	-1.23925159220262	4.07e-04	PABPC3	13q12.13	protein_coding
Down	ENSG00000229132	-1.24011133956054	1.88e-03	EIF4A1P10	Xq21.31	processed_pseudogene
Down	ENSG00000115009	-1.24069085939043	1.58e-04	CCL20	2q36.3	protein_coding
Down	ENSG00000232187	-1.24149767784302	9.26e-04	FTH1P7	13q12.12	processed_pseudogene
Down	ENSG00000237350	-1.24297342910707	2.21e-02	CDC42P6	4p15.2	processed_pseudogene
Down	ENSG00000145358	-1.24869593016688	1.82e-07	DDIT4L	4q24	protein_coding
Down	ENSG00000169660	-1.25062101208129	9.37e-03	HEXD	17q25.3	protein_coding
Down	ENSG00000203837	-1.25597727276302	7.43e-13	PNLIPRP3	10q25.3	protein_coding
Down	ENSG00000224184	-1.25699924460412	1.30e-05	MIR3681HG	2p25.1	lncRNA
Down	ENSG00000154310	-1.25773173342178	1.29e-04	TNIK	3q26.31	protein_coding
Down	ENSG00000260454	-1.25836203821357	1.41e-05		9q22.2	lncRNA
Down	ENSG00000165071	-1.25929825720203	7.48e-14	TMEM71	8q24.22	protein_coding
Down	ENSG00000226084	-1.26371998068874	4.11e-04		1p31.1	processed_pseudogene
Down	ENSG00000236345	-1.26560235128681	1.43e-02	SCAT8	6q12	lncRNA
Down	ENSG00000154639	-1.26651660869982	4.45e-06	CXADR	21q21.1	protein_coding
Down	ENSG00000196155	-1.266552858644	8.33e-08	PLEKHG4	16q22.1	protein_coding
Down	ENSG00000225159	-1.26669604690944	2.39e-03	NPM1P39	1p36.11	processed_pseudogene
Down	ENSG00000230202	-1.2750281462843	3.04e-04		6q22.2	processed_pseudogene
Down	ENSG00000109511	-1.27806924798847	7.39e-07	ANXA10	4q32.3	protein_coding
Down	ENSG00000137970	-1.28721998741003	2.60e-04	RPL7P9	1p21.3	processed_pseudogene
Down	ENSG00000256292	-1.28856575178548	6.44e-05	LINC02376	12q24.32	lncRNA
Down	ENSG00000181524	-1.29290767496237	3.02e-04	RPL24P4	6p21.1	processed_pseudogene
Down	ENSG00000242299	-1.30077802560256	1.73e-02		3q12.3	processed_pseudogene
Down	ENSG00000263266	-1.30166451416532	9.52e-05	RPS7P1	17q11.2	processed_pseudogene
Down	ENSG00000229638	-1.30594357313727	3.25e-02	RPL4P4	3q27.2	processed_pseudogene
Down	ENSG00000186417	-1.30725694013984	4.21e-02	GLDN	15q21.2	protein_coding
Down	ENSG00000231369	-1.31317268282072	3.16e-02		22q12.1	processed_pseudogene
Down	ENSG00000162894	-1.31572004245777	1.70e-05	FCMR	1q32.1	protein_coding
Down	ENSG00000236200	-1.31923447906999	4.33e-03	KDM4A-AS1	1p34.1	lncRNA
Down	ENSG00000237264	-1.31986799445509	1.41e-02	FTH1P11	8q21.13	processed_pseudogene
Down	ENSG00000215030	-1.32398473665122	1.13e-02	RPL13P12	17p11.2	processed_pseudogene
Down	ENSG00000198406	-1.32903129440751	4.61e-05	BZW1P2	3q13.31	processed_pseudogene
Down	ENSG00000174004	-1.33093514899497	3.18e-02	NRROS	3q29	protein_coding
Down	ENSG00000218175	-1.33100748628018	1.31e-03		2q31.1	processed_pseudogene
Down	ENSG00000238024	-1.33311960019455	1.93e-02	DDX39BP2	6p22.1	unprocessed_pseudogene
Down	ENSG00000189410	-1.33340309034106	2.78e-09	SH2D5	1p36.12	protein_coding
Down	ENSG00000125965	-1.33385544612063	4.20e-17	GDF5	20q11.22	protein_coding
Down	ENSG00000224411	-1.33740437743486	3.43e-08	HSP90AA2P	11p14.1	processed_pseudogene
Down	ENSG00000164236	-1.33894825302673	8.13e-03	ANKRD33B	5p15.2	protein_coding
Down	ENSG00000218582	-1.35108185786582	4.08e-02	GAPDHP63	6q14.1	processed_pseudogene
Down	ENSG00000214485	-1.35374813700677	5.37e-03	RPL7P1	5q32	processed_pseudogene
Down	ENSG00000250634	-1.3562523195085	6.51e-09	LINC01182	4p15.33	lncRNA
Down	ENSG00000230204	-1.35850483626283	2.93e-02	FTH1P5	6p12.3	processed_pseudogene
Down	ENSG00000178464	-1.36007486037622	4.10e-02	RPL10P16	19p13.13	processed_pseudogene
Down	ENSG00000260290	-1.3603400799528	2.78e-02		16q22.1	processed_pseudogene
Down	ENSG00000162595	-1.36299013114302	4.93e-09	DIRAS3	1p31.3	protein_coding
Down	ENSG00000168306	-1.37184553191029	6.25e-16	ACOX2	3p14.3	protein_coding
Down	ENSG00000242071	-1.37452194708414	3.27e-05	RPL7AP6	14q24.2	processed_pseudogene
Down	ENSG00000234851	-1.37811367708237	1.73e-04	RPL23AP42	3q26.1	processed_pseudogene
Down	ENSG00000214263	-1.37852406021437	2.24e-02	RPSAP53	13q21.32	processed_pseudogene
Down	ENSG00000249264	-1.38026060203612	8.97e-03	EEF1A1P9	4q24	processed_pseudogene
Down	ENSG00000239830	-1.38038375243266	2.49e-02	RPS4XP22	19p13.2	processed_pseudogene
Down	ENSG00000224631	-1.38038725404237	7.79e-03	RPS27AP16	16q21	transcribed_processed_pseudogene
Down	ENSG00000228502	-1.3817439867996	2.09e-04	EEF1A1P11	1p21.3	processed_pseudogene
Down	ENSG00000260412	-1.38266329576565	3.59e-02		9p21.2	lncRNA
Down	ENSG00000140022	-1.39067829224276	6.02e-18	STON2	14q31.1	protein_coding
Down	ENSG00000234241	-1.39448046286074	4.59e-02		20p12.3	processed_pseudogene
Down	ENSG00000224861	-1.39617079580359	4.33e-03	YBX1P1	14q23.3	processed_pseudogene
Down	ENSG00000244313	-1.39788453351692	9.52e-03		11p11.2	processed_pseudogene
Down	ENSG00000214389	-1.40740867932056	1.05e-03	RPS3AP26	7q21.3	processed_pseudogene
Down	ENSG00000179583	-1.40867502327787	6.61e-12	CIITA	16p13.13	protein_coding
Down	ENSG00000272159	-1.40882997514118	2.90e-02		8p11.23	lncRNA
Down	ENSG00000180581	-1.41664685951306	4.45e-02	SRP9P1	10q23.32	processed_pseudogene
Down	ENSG00000164442	-1.43013955604155	1.55e-48	CITED2	6q24.1	protein_coding
Down	ENSG00000231167	-1.43088363729792	5.82e-05	YBX1P2	7q22.3	processed_pseudogene
Down	ENSG00000213080	-1.43348316094584	1.09e-03		1q23.3	processed_pseudogene
Down	ENSG00000218502	-1.43525366872632	2.77e-02	H2AZP3	13q32.3	processed_pseudogene
Down	ENSG00000134259	-1.4437689821439	5.84e-07	NGF	1p13.2	protein_coding
Down	ENSG00000019991	-1.44384006549387	3.63e-38	HGF	7q21.11	protein_coding
Down	ENSG00000196660	-1.44811223519608	6.23e-04	SLC30A10	1q41	protein_coding
Down	ENSG00000163661	-1.44970869363569	2.20e-02	PTX3	3q25.32	protein_coding
Down	ENSG00000229932	-1.45071464584507	1.02e-02	YWHAZP3	10p12.2	processed_pseudogene
Down	ENSG00000099937	-1.45150116638443	4.08e-12	SERPIND1	22q11.21	protein_coding
Down	ENSG00000123685	-1.45431315949229	2.75e-08	BATF3	1q32.3	protein_coding
Down	ENSG00000267809	-1.45562644457435	9.68e-05	NDUFV2P1	19q13.42	processed_pseudogene
Down	ENSG00000236814	-1.46397184415501	1.36e-02		8q12.1	processed_pseudogene
Down	ENSG00000223559	-1.46875869462238	1.61e-02		7p11.2	processed_pseudogene
Down	ENSG00000258791	-1.4694083823162	1.43e-12	LINC00520	14q22.3	lncRNA
Down	ENSG00000226221	-1.47597527447881	4.99e-03	RPL26P19	5q11.2	processed_pseudogene
Down	ENSG00000212802	-1.47847071767911	1.72e-05	RPL15P3	6p24.1	processed_pseudogene
Down	ENSG00000254893	-1.47914890330121	1.92e-03	RAP1BL	5q13.3	translated_processed_pseudogene
Down	ENSG00000247627	-1.48058092760661	2.41e-04	MTND4P12	5q31.1	processed_pseudogene
Down	ENSG00000230409	-1.48076957657619	1.92e-03	TCEA1P2	3p22.2	processed_pseudogene
Down	ENSG00000137507	-1.48093385915721	1.47e-03	LRRC32	11q13.5	protein_coding
Down	ENSG00000251333	-1.49895892134847	1.84e-02	RTN3P1	4q31.21	processed_pseudogene
Down	ENSG00000240489	-1.49971762893149	1.01e-04	SETP14	3q25.31	processed_pseudogene
Down	ENSG00000256745	-1.51055386847477	2.40e-02	ARPC3P3	11q21	processed_pseudogene
Down	ENSG00000213326	-1.51256279534005	2.32e-03	RPS7P11	17q21.31	processed_pseudogene
Down	ENSG00000227081	-1.51872033173665	1.41e-03		12p13.32	processed_pseudogene
Down	ENSG00000213866	-1.51891946260772	9.78e-05	YBX1P10	9p13.3	processed_pseudogene
Down	ENSG00000228462	-1.51927466832027	3.45e-02	RPS19P7	10q11.21	processed_pseudogene
Down	ENSG00000133048	-1.52357679633738	2.37e-21	CHI3L1	1q32.1	protein_coding
Down	ENSG00000253171	-1.53390153194274	1.33e-03		8q21.3	lncRNA
Down	ENSG00000240463	-1.53455964996869	5.01e-05	RPS19P3	14q13.1	processed_pseudogene
Down	ENSG00000235587	-1.54375087501096	3.68e-07	GAPDHP65	Xp11.3	processed_pseudogene
Down	ENSG00000189343	-1.57261104677412	5.37e-05	RPS2P46	17p11.2	processed_pseudogene
Down	ENSG00000228232	-1.57498371862675	8.02e-03	GAPDHP1	Xp11.4	processed_pseudogene
Down	ENSG00000231006	-1.57559049263186	1.19e-02	RPL7P32	7q31.1	processed_pseudogene
Down	ENSG00000244398	-1.58415356835984	4.40e-05		11p15.1	processed_pseudogene
Down	ENSG00000213315	-1.58427031734214	1.75e-02		14q32.11	processed_pseudogene
Down	ENSG00000233270	-1.59608609528151	4.49e-02	SNRPEP4	19p13.3	processed_pseudogene
Down	ENSG00000213178	-1.60211927476604	3.37e-03	RPL22P1	3q26.2	processed_pseudogene
Down	ENSG00000126860	-1.61565893959908	3.21e-29	EVI2A	17q11.2	protein_coding
Down	ENSG00000140285	-1.61892655151833	6.20e-05	FGF7	15q21.2	protein_coding
Down	ENSG00000229944	-1.62037716550437	3.43e-02	EIF4EP2	17q21.33	processed_pseudogene
Down	ENSG00000236603	-1.62068003302677	1.42e-03	RANP1	6p22.1	processed_pseudogene
Down	ENSG00000151812	-1.62156123286387	3.92e-13	SLC35F4	14q23.1	protein_coding
Down	ENSG00000228283	-1.62563696632403	5.25e-03	KATNBL1P6	6q24.3	transcribed_processed_pseudogene
Down	ENSG00000286888	-1.64630858061279	2.57e-02		4p15.32	lncRNA
Down	ENSG00000004799	-1.64950806377225	5.03e-06	PDK4	7q21.3	protein_coding
Down	ENSG00000134363	-1.65410628975937	1.02e-38	FST	5q11.2	protein_coding
Down	ENSG00000229091	-1.65449804209347	2.37e-02	HSPA8P8	7p21.3	processed_pseudogene
Down	ENSG00000255642	-1.66223942869655	1.19e-02	PABPC1P4	12q14.2	processed_pseudogene
Down	ENSG00000128692	-1.66749982057397	1.58e-05	EIF2S2P4	2q31.1	processed_pseudogene
Down	ENSG00000228887	-1.67165546154381	5.11e-04	EEF1DP1	19p13.12	processed_pseudogene
Down	ENSG00000148357	-1.67239343168081	2.94e-03	HMCN2	9q34.11	protein_coding
Down	ENSG00000241478	-1.67325800792002	1.38e-02	HSPA8P9	3q22.3	processed_pseudogene
Down	ENSG00000241741	-1.68587178814941	3.34e-03	RPL7AP30	4q25	processed_pseudogene
Down	ENSG00000273654	-1.68960496421047	2.69e-02		19p13.11	transcribed_processed_pseudogene
Down	ENSG00000065618	-1.69257281253322	1.02e-02	COL17A1	10q25.1	protein_coding
Down	ENSG00000214814	-1.69519497648022	1.05e-20	FER1L6	8q24.13	protein_coding
Down	ENSG00000213598	-1.6983747958175	3.18e-04		14q23.1	processed_pseudogene
Down	ENSG00000155657	-1.70048324532407	3.86e-04	TTN	2q31.2	protein_coding
Down	N_UNMAPPED	-1.70276966720877	1.47e-03	NA	NANA	NA
Down	ENSG00000216657	-1.71151303397444	2.79e-02	GLRX3P2	6p25.2	processed_pseudogene
Down	ENSG00000235297	-1.71532534797195	1.92e-03	FAUP1	18q22.3	processed_pseudogene
Down	ENSG00000241494	-1.72067368328637	6.43e-03		14q32.31	processed_pseudogene
Down	ENSG00000261461	-1.72069535294162	2.06e-02	UBE2MP1	16p11.2	processed_pseudogene
Down	ENSG00000227008	-1.72562381925806	5.92e-04	RPS24P19	Xq26.2	processed_pseudogene
Down	ENSG00000236698	-1.72841434183481	8.95e-03	EIF1AXP1	1p36.13	processed_pseudogene
Down	ENSG00000237676	-1.72948304569711	2.47e-02	RPL30P4	3p22.3	processed_pseudogene
Down	ENSG00000125735	-1.73055518220924	7.54e-07	TNFSF14	19p13.3	protein_coding
Down	ENSG00000100628	-1.73280425532388	4.65e-02	ASB2	14q32.12	protein_coding
Down	ENSG00000153162	-1.74229500686554	4.67e-03	BMP6	6p24.3	protein_coding
Down	ENSG00000100739	-1.74296394228056	3.88e-20	BDKRB1	14q32.2	protein_coding
Down	ENSG00000214760	-1.75047183243409	1.27e-03	RPL21P1	12q24.31	processed_pseudogene
Down	ENSG00000224063	-1.75269770466744	1.17e-02		2q32.1	lncRNA
Down	ENSG00000213430	-1.76443548917426	3.94e-04	HSPD1P1	5p14.3	processed_pseudogene
Down	ENSG00000241061	-1.7748194722735	1.82e-05	RPL5P1	15q11.2	processed_pseudogene
Down	ENSG00000187688	-1.77719460999144	1.00e-04	TRPV2	17p11.2	protein_coding
Down	ENSG00000140379	-1.77979518988463	2.29e-05	BCL2A1	15q25.1	protein_coding
Down	ENSG00000213856	-1.78743650987598	4.59e-02	VDAC1P2	Xp11.23	processed_pseudogene
Down	ENSG00000258645	-1.79265573416318	1.22e-03	HSPE1P2	14q23.2	processed_pseudogene
Down	ENSG00000204253	-1.8060030219625	2.24e-03	HNRNPCP2	2q32.2	processed_pseudogene
Down	ENSG00000233913	-1.80904356509916	4.49e-03	RPL10P9	5q34	processed_pseudogene
Down	ENSG00000257907	-1.81646923513919	9.93e-03	EEF1A1P17	12q12	processed_pseudogene
Down	ENSG00000258183	-1.82289035818652	1.67e-51	LINC02392	12q21.33	lncRNA
Down	ENSG00000178429	-1.83445033093273	1.27e-06	RPS3AP5	10q23.1	processed_pseudogene
Down	ENSG00000249565	-1.84247375803913	2.39e-04	SERBP1P5	4q21.21	processed_pseudogene
Down	ENSG00000269028	-1.84417454033041	4.91e-02	MTRNR2L12	3q11.2	protein_coding
Down	ENSG00000234176	-1.8547060216693	2.95e-04	HSPA8P1	Xq24	processed_pseudogene
Down	ENSG00000225200	-1.85492916600447	3.19e-07		14q32.33	processed_pseudogene
Down	ENSG00000141574	-1.85835339596697	1.27e-06	SECTM1	17q25.3	protein_coding
Down	ENSG00000227347	-1.85933465707193	3.00e-04	HNRNPKP2	2q22.1	processed_pseudogene
Down	ENSG00000217624	-1.8608372419438	8.05e-05	YWHAZP10	Xp11.4	processed_pseudogene
Down	ENSG00000232389	-1.8734471709815	2.92e-02		6q13	processed_pseudogene
Down	ENSG00000228824	-1.87394033304749	2.27e-05	MIR4500HG	13q31.2	lncRNA
Down	ENSG00000234265	-1.87594830381063	9.54e-07	LINC01723	20p12.1	lncRNA
Down	ENSG00000197632	-1.88168526621135	4.29e-13	SERPINB2	18q21.33	protein_coding
Down	ENSG00000213939	-1.89730296890869	8.83e-03		17p13.2	processed_pseudogene
Down	ENSG00000180389	-1.90717092890243	9.01e-03	ATP5F1EP2	13q12.2	processed_pseudogene
Down	ENSG00000197971	-1.92482201783112	2.66e-02	MBP	18q23	protein_coding
Down	ENSG00000236801	-1.92684734051282	2.66e-02	RPL24P8	9q21.12	processed_pseudogene
Down	ENSG00000213839	-1.92954741867733	3.71e-02	TMX2P1	9p13.2	processed_pseudogene
Down	ENSG00000213985	-1.93786172606992	1.52e-02		19p12	processed_pseudogene
Down	ENSG00000231574	-1.94336791928595	2.38e-18	LINC02015	3q26.32	lncRNA
Down	ENSG00000165959	-1.94877745350944	4.05e-33	CLMN	14q32.13	protein_coding
Down	ENSG00000226243	-1.95141489495442	6.25e-03	RPL37AP1	20q13.12	processed_pseudogene
Down	ENSG00000164120	-1.97878105282268	1.58e-02	HPGD	4q34.1	protein_coding
Down	ENSG00000240950	-1.98727389656023	1.03e-02		3q23	processed_pseudogene
Down	ENSG00000137033	-1.99057010061847	1.77e-33	IL33	9p24.1	protein_coding
Down	ENSG00000235912	-2.00927264007373	6.20e-05		1p35.3	processed_pseudogene
Down	ENSG00000213757	-2.01004864263597	4.39e-04	RPS3AP20	5q14.1	processed_pseudogene
Down	ENSG00000242992	-2.01947810935165	1.05e-02	FTH1P4	3q21.3	processed_pseudogene
Down	ENSG00000212664	-2.02206863272228	1.47e-02		15q23	processed_pseudogene
Down	ENSG00000112299	-2.0254731698313	4.86e-18	1	6q23.2	protein_coding
Down	ENSG00000253891	-2.04456843381625	3.90e-02		8p21.2	lncRNA
Down	ENSG00000248698	-2.07615503377697	2.22e-11	LINC01085	4p15.33	transcribed_processed_pseudogene
Down	ENSG00000214027	-2.08110724279592	4.55e-02	ARPC3P5	6p22.3	processed_pseudogene
Down	ENSG00000205100	-2.08787995631931	4.78e-02	HSP90AA4P	4q35.2	transcribed_processed_pseudogene
Down	ENSG00000255967	-2.1245724246731	4.96e-02	HADHAP2	12p13.31	processed_pseudogene
Down	ENSG00000185862	-2.12810846083312	2.58e-21	EVI2B	17q11.2	protein_coding
Down	ENSG00000260747	-2.14588800384772	3.71e-05		18q22.1	processed_pseudogene
Down	ENSG00000241746	-2.14787539329408	3.35e-02		8q21.13	processed_pseudogene
Down	ENSG00000248641	-2.14807511963883	2.08e-03	HMGA1P2	4q13.3	processed_pseudogene
Down	ENSG00000230291	-2.1847845121156	5.29e-03		12q21.31	processed_pseudogene
Down	ENSG00000228499	-2.19506636200586	9.73e-03	TMSB10P1	2q37.2	processed_pseudogene
Down	ENSG00000270906	-2.20843553677996	2.09e-03	MTND4P35	5q21.1	processed_pseudogene
Down	ENSG00000259137	-2.22934598452352	4.28e-02		14q21.2	processed_pseudogene
Down	ENSG00000234036	-2.23012460834594	3.22e-02	TXNP6	4q21.1	processed_pseudogene
Down	ENSG00000234369	-2.23084459592031	4.41e-02	TATDN1P1	10q21.3	processed_pseudogene
Down	ENSG00000244538	-2.28154417941496	3.19e-03		4p15.2	processed_pseudogene
Down	ENSG00000226701	-2.29664209493206	3.45e-03	RPL15P14	10q22.1	processed_pseudogene
Down	ENSG00000231672	-2.32129420503646	5.99e-14	DIRC3	2q35	lncRNA
Down	ENSG00000229835	-2.32719120477699	2.94e-02	KHSRPP1	9p21.3	processed_pseudogene
Down	ENSG00000226781	-2.35310754641351	1.74e-03	TBCAP1	Xp21.1	processed_pseudogene
Down	ENSG00000241095	-2.37854718484689	2.03e-02	CYP51A1P1	3p12.2	processed_pseudogene
Down	ENSG00000226525	-2.40108005547472	2.52e-02	RPS7P10	13q12.11	processed_pseudogene
Down	ENSG00000221852	-2.40955205340749	6.21e-05	KRTAP1-5	17q21.2	protein_coding
Down	ENSG00000254759	-2.43615842785395	1.80e-02	NAP1L1P1	11q24.2	processed_pseudogene
Down	ENSG00000232499	-2.44308089755169	1.08e-02		1p13.2	processed_pseudogene
Down	ENSG00000243403	-2.49751426919855	1.61e-02		15q22.31	processed_pseudogene
Down	ENSG00000221930	-2.51628591101932	2.26e-02	DENND10P1	Xq26.1	transcribed_processed_pseudogene
Down	ENSG00000101307	-2.54644509665456	7.93e-06	SIRPB1	20p13	protein_coding
Down	ENSG00000236735	-2.55563270081753	1.35e-03	RPL31P63	Xq13.1	processed_pseudogene
Down	ENSG00000057149	-2.62706492740322	1.94e-05	SERPINB3	18q21.33	protein_coding
Down	ENSG00000234287	-2.70349021810697	1.86e-02		3p22.1	processed_pseudogene
Down	ENSG00000235489	-2.75430987107803	2.18e-03	DBF4P1	10q21.3	processed_pseudogene
Down	ENSG00000233719	-2.79439317460039	3.37e-02	GOT2P3	12p13.31	transcribed_processed_pseudogene
Down	ENSG00000250723	-2.81290905486675	7.95e-04		4p15.1	lncRNA
Down	ENSG00000162892	-2.8943872038978	1.41e-102	IL24	1q32.1	protein_coding
Down	ENSG00000223668	-2.89823403027664	2.99e-02	EEF1A1P24	3p22.1	processed_pseudogene
Down	ENSG00000102794	-2.92909443689741	6.04e-03	ACOD1	13q22.3	protein_coding
Down	ENSG00000206073	-2.9919825805498	3.11e-51	SERPINB4	18q21.33	protein_coding
Down	ENSG00000239719	-3.00856897615726	2.59e-02		7q36.1	processed_pseudogene
Down	ENSG00000232794	-3.0514325099862	1.02e-02	HNRNPDP1	Xq11.2	processed_pseudogene
Down	ENSG00000229771	-3.0561304928547	8.33e-04		20q12	lncRNA
Down	ENSG00000231023	-3.50501853059215	5.58e-03	LINC00326	6q23.2	lncRNA
Down	ENSG00000226674	-3.74140869033974	2.23e-02	TEX41	2q22.3	lncRNA
Down	ENSG00000163508	-3.90525035679781	1.31e-07	EOMES	3p24.1	protein_coding
Down	ENSG00000213332	-4.20087650483185	1.03e-02	SLC25A5P6	4q35.2	processed_pseudogene
Down	ENSG00000232273	-6.0580287928859	5.93e-03	FTH1P1	1p34.3	processed_pseudogene
Down	ENSG00000236824	-6.25166420091929	1.46e-02	BCYRN1	2p21	scRNA
